# Supplementary material for: Reconstructing Viral Genomes from the Environment Using Fosmid Clones: The Case of Haloviruses
Source: PLoS One. 2012 Mar 30;7(3):e33802. doi: 10.1371/journal.pone.0033802 (PMC3316494; doi:10.1371/journal.pone.0033802)
Supplement: Table S1 — Predicted tRNA and ORFs of the viral fosmids. (XLSX) [file pone.0033802.s005.xlsx]

## Sheet: Hoja1
Table S1. Predicted tRNA and ORFs of the viral fosmids.
Notes: (NC)= Not classified
cluster	fosmid	ORFs	% GC	start-end (frame)	protein length (aa)	similarity %	putative function (E_value)	pfam (E_value)	organism	taxonomy
1	eHP-2 (27204 pb)
		eHP-2-gene_1	42.92	27-245 (-)	72	96	hypothetical protein (2.00E-29)		uncultured virus	Viruses;environmental samples;
		eHP-2-gene_2	44.14	229-774 (-)	181
		eHP-2-gene_3	42.93	771-1364 (-)	197
		eHP-2-gene_4	43.88	1637-1873 (-)	78
		eHP-2-gene_5	42.62	1866-2285 (-)	139	93	hypothetical protein (2.00E-68)		uncultured virus	Viruses;environmental samples;
		eHP-2-gene_6	38.99	2260-2418 (-)	52	94	hypothetical protein (1.00E-18)		uncultured virus	Viruses;environmental samples;
		eHP-2-gene_7	40.28	2408-2623 (-)	71	91	hypothetical protein (5.00E-19)		uncultured virus	Viruses;environmental samples;
		eHP-2-gene_8	43.68	2668-2841 (+)	57	100	hypothetical protein (6.00E-24)		uncultured virus	Viruses;environmental samples;
		eHP-2-gene_9	45.07	2838-3050 (+)	70
		eHP-2-gene_10	42.12	3206-3535 (+)	109	99	hypothetical protein (1.00E-54)		uncultured virus	Viruses;environmental samples;
		eHP-2-gene_11	44.14	3532-3966 (+)	144	99	probable transcriptional autoregulator (8.00E-78)		uncultured virus	Viruses;environmental samples;
		eHP-2-gene_12	42.52	3959-4774 (+)	271
		eHP-2-gene_13	40.05	5237-5623 (+)	128
		eHP-2-gene_14	43.24	5623-5844 (+)	73	84	hypothetical protein (5.00E-23)		uncultured virus	Viruses;environmental samples;
		eHP-2-gene_15	48.26	5841-6041 (+)	66	100	hypothetical protein (1.00E-29)		uncultured virus	Viruses;environmental samples;
		eHP-2-gene_16	47.62	6041-6229 (+)	62	94	hypothetical protein (7.00E-26)		uncultured virus	Viruses;environmental samples;
		eHP-2-gene_17	43.04	6273-7508 (+)	411	63	adenine methyltransferase (1.00E-104)	DNA methylase (3.70E-31)	Natrialba phage PhiCh1	Viruses;dsDNA viruses, no RNA stage;Caudovirales;Myoviridae;
		eHP-2-gene_18	43.43	7512-7937 (+)	141	100	conserved hypothetical protein (6.00E-77)	HTH domain (0.00079)	uncultured virus	Viruses;environmental samples;
		eHP-2-gene_19	44.95	7930-9255 (+)	441	96	terminase (1.00E-139)	Terminase-like family (2.80E-25)	uncultured virus	Viruses;environmental samples;
		eHP-2-gene_20	45.54	9239-9451 (+)	70	99	hypothetical protein (1.00E-33)		uncultured virus	Viruses;environmental samples;
		eHP-2-gene_21	42.35	9664-9918 (+)	84	85	hypothetical protein (3.00E-29)		uncultured virus	Viruses;environmental samples;
		eHP-2-gene_22	46.71	10116-11363 (+)	415	54	DNA methylase N 4/N 6 domain containing protein (2.00E-78)	DNA methylase (5.80E-37)	Mycobacterium abscessus 47J26	Bacteria;Actinobacteria;Actinobacteridae;Actinomycetales;Corynebacterineae;Mycobacteriaceae;Mycobacterium;Mycobacterium abscessus;
		eHP-2-gene_23	44.46	11546-13936 (+)	796	95	hypothetical protein (1.00E-132)	Phage Mu protein F like protein (2.90E-07)	uncultured virus	Viruses;environmental samples;
		eHP-2-gene_24	38.13	13986-14423 (+)	145
		eHP-2-gene_25	45.24	14830-16290 (+)	486	100	hypothetical protein (7.00E-22)	Protein of unknown function (DUF2945) (2.20E-05)	uncultured virus	Viruses;environmental samples;
		eHP-2-gene_26	50.62	16349-16753 (+)	134	92	hypothetical protein (1.00E-59)		uncultured virus	Viruses;environmental samples;
		eHP-2-gene_27	48.02	16750-17961 (+)	403			Phage capsid family (1.80E-05)
		eHP-2-gene_28	44.71	18006-19025 (+)	339	68	glucanase (7.00E-88)		uncultured virus	Viruses;environmental samples;
		eHP-2-gene_29	42.96	18994-19419 (+)	141	89	hypothetical protein (9.00E-57)	Concanavalin A-like lectin/glucanases superfamily (2.30E-13)	uncultured virus	Viruses;environmental samples;
		eHP-2-gene_30	44.58	19516-19755 (+)	79	100	hypothetical protein (3.00E-17)		uncultured virus	Viruses;environmental samples;
		eHP-2-gene_31	43.97	19764-20045 (+)	93	87	hypothetical protein (4.00E-39)		uncultured virus	Viruses;environmental samples;
		eHP-2-gene_32	41.39	20048-20407 (+)	119
		eHP-2-gene_33	46.49	20409-20849 (+)	146	93	hypothetical protein (2.00E-71)		uncultured virus	Viruses;environmental samples;
		eHP-2-gene_34	40.25	20936-21094 (+)	52	98	hypothetical protein (4.00E-22)		uncultured virus	Viruses;environmental samples;
		eHP-2-gene_35	41.39	21131-21577 (+)	148
		eHP-2-gene_36	46.11	21688-22047 (+)	119	63	hypothetical protein BJ1_gp46 (1.00E-14)		Archaeal BJ1 virus	Viruses;dsDNA viruses, no RNA stage;Caudovirales;Siphoviridae;
		eHP-2-gene_37	43.62	22047-23591 (+)	514	93	conserved hypothetical protein (0.0 )	HTH domain (0.00093)	uncultured virus	Viruses;environmental samples;
		eHP-2-gene_38	43.79	23633-24091 (+)	152	90	hypothetical protein (1.00E-70)		uncultured virus	Viruses;environmental samples;
		eHP-2-gene_39	43.23	24096-24560 (+)	154	97	hypothetical protein (3.00E-79)		uncultured virus	Viruses;environmental samples;
		eHP-2-gene_40	43.76	24722-25834 (+)	370
		eHP-2-gene_41	43.67	25834-26694 (+)	286	92	hypothetical protein (1.00E-147)		uncultured virus	Viruses;environmental samples;
		eHP-2-gene_42	41.49	26694-27204 (+)	170	91	hypothetical protein (2.00E-79)		uncultured virus	Viruses;environmental samples;
1	eHP-5 (29473 pb)
		eHP-5-gene_1	46.34	3-425 (+)	140	99	conserved hypothetical protein (3.00E-77)		uncultured virus	Viruses;environmental samples;
		eHP-5-gene_2	43.79	463-921 (+)	152	91	hypothetical protein (8.00E-72)		uncultured virus	Viruses;environmental samples;
		eHP-5-gene_3	42.80	926-1390 (+)	154	97	hypothetical protein (8.00E-80)		uncultured virus	Viruses;environmental samples;
		eHP-5-gene_4	43.12	1551-2654 (+)	367			RTX N-terminal domain (9.70E-05)
		eHP-5-gene_5	44.25	2654-3514 (+)	286	92	hypothetical protein (1.00E-146)		uncultured virus	Viruses;environmental samples;
		eHP-5-gene_6	42.52	3514-6267 (+)	917	80	hypothetical protein (0.0 )		uncultured virus	Viruses;environmental samples;
		eHP-5-gene_7	43.53	6337-6846 (+)	169	97	hypothetical translocation domain protein (2.00E-82)		uncultured virus	Viruses;environmental samples;
		eHP-5-gene_8	38.93	6902-7276 (-)	124	98	hypothetical protein (7.00E-65)		uncultured virus	Viruses;environmental samples;
		eHP-5-gene_9	47.08	7276-7908 (-)	210	86	hypothetical protein (2.00E-83)		uncultured virus	Viruses;environmental samples;
		eHP-5-gene_10	45.66	8173-8391 (-)	72	96	hypothetical protein (2.00E-29)		uncultured virus	Viruses;environmental samples;
		eHP-5-gene_11	43.96	8375-8920 (-)	181
		eHP-5-gene_12	41.88	8917-9501 (-)	194
		eHP-5-gene_13	42.62	9804-10040 (-)	78
		eHP-5-gene_14	43.41	10033-10449 (-)	138	94	hypothetical protein (3.00E-70)		uncultured virus	Viruses;environmental samples;
		eHP-5-gene_15	40.88	10427-10585 (-)	52	94	hypothetical protein (2.00E-15)		uncultured virus	Viruses;environmental samples;
		eHP-5-gene_16	39.35	10575-10790 (-)	71	91	hypothetical protein (4.00E-19)		uncultured virus	Viruses;environmental samples;
		eHP-5-gene_17	41.38	10835-11008 (+)	57	95	hypothetical protein (8.00E-22)		uncultured virus	Viruses;environmental samples;
		eHP-5-gene_18	37.33	11005-11154 (+)	49			Tc5 transposase C-terminal domain (0.00053)
		eHP-5-gene_19	42.72	11151-11363 (+)	70
		eHP-5-gene_20	44.08	11507-11869 (+)	120	87	hypothetical protein (4.00E-36)		uncultured virus	Viruses;environmental samples;
		eHP-5-gene_21	44.83	11866-12300 (+)	144	99	probable transcriptional autoregulator (1.00E-78)		uncultured virus	Viruses;environmental samples;
		eHP-5-gene_22	43.01	12293-13108 (+)	271
		eHP-5-gene_23	42.63	13295-13789 (+)	164	100	hypothetical protein (5.00E-23)		uncultured virus	Viruses;environmental samples;
		eHP-5-gene_24	42.53	14216-14389 (+)	57	100	hypothetical protein (9.00E-26)		uncultured virus	Viruses;environmental samples;
		eHP-5-gene_25	47.62	14389-14577 (+)	62	95	hypothetical protein (2.00E-26)		uncultured virus	Viruses;environmental samples;
		eHP-5-gene_26	49.69	14622-15110 (+)	162	45	hypothetical protein NatgrDRAFT_0784 (1.00E-05)	Helix-turn-helix domain (2.20E-06)	Natronobacterium gregoryi SP2	Archaea;Euryarchaeota;Halobacteria;Halobacteriales;Halobacteriaceae;Natronobacterium;
		eHP-5-gene_27	46.11	15101-16423 (+)	440	95	terminase (1.00E-135)	Terminase-like family (1.10E-24)	uncultured virus	Viruses;environmental samples;
		eHP-5-gene_28	45.33	16407-16631 (+)	74	96	hypothetical protein (5.00E-35)		uncultured virus	Viruses;environmental samples;
		eHP-5-gene_29	37.22	16841-17200 (+)	119	55	putative HNH endonuclease (9.00E-10)	HNH endonuclease (1.20E-07)	Natrialba phage PhiCh1	Viruses;dsDNA viruses, no RNA stage;Caudovirales;Myoviridae;
		eHP-5-gene_30	42.35	17197-17451 (+)	84	82	hypothetical protein (2.00E-28)		uncultured virus	Viruses;environmental samples;
		eHP-5-gene_31	38.05	17549-17866 (+)	105
		eHP-5-gene_32	45.04	18169-20568 (+)	799	92	hypothetical protein (1.00E-133)	Phage Mu protein F like protein (4.60E-07)	uncultured virus	Viruses;environmental samples;
		eHP-5-gene_33	39.84	20616-21383 (+)	255	52	hypothetical protein HLRTI_08345 (2.00E-21)	LAGLIDADG endonuclease (7.80E-13)	Halorhabdus tiamatea SARL4B	Archaea;Euryarchaeota;Halobacteria;Halobacteriales;Halobacteriaceae;Halorhabdus;
		eHP-5-gene_34	45.18	21782-23233 (+)	483	100	hypothetical protein (7.00E-22)	Protein of unknown function (DUF2945) (3.40E-06)	uncultured virus	Viruses;environmental samples;
		eHP-5-gene_35	50.86	23292-23696 (+)	134	92	hypothetical protein (1.00E-59)		uncultured virus	Viruses;environmental samples;
		eHP-5-gene_36	48.60	23693-24904 (+)	403			Phage capsid family (1.30E-05)
		eHP-5-gene_37	48.61	24949-25989 (+)	346	90	glucanase (1.00E-86)	Concanavalin A-like lectin/glucanases superfamily (6.50E-15)	uncultured virus	Viruses;environmental samples;
		eHP-5-gene_38	43.00	25986-26378 (+)	130	88	hypothetical protein (1.00E-52)		uncultured virus	Viruses;environmental samples;
		eHP-5-gene_39	44.17	26475-26714 (+)	79	100	hypothetical protein (2.00E-17)		uncultured virus	Viruses;environmental samples;
		eHP-5-gene_40	42.20	26723-27004 (+)	93	98	hypothetical protein (7.00E-46)		uncultured virus	Viruses;environmental samples;
		eHP-5-gene_41	45.00	27007-27366 (+)	119
		eHP-5-gene_42	46.94	27372-27812 (+)	146	93	hypothetical protein (5.00E-71)		uncultured virus	Viruses;environmental samples;
		eHP-5-gene_43	38.38	27866-28063 (+)	65	97	hypothetical protein (2.00E-29)		uncultured virus	Viruses;environmental samples;
		eHP-5-gene_44	47.98	28105-28500 (+)	131
		eHP-5-gene_45	43.37	28504-29250 (+)	248	84	hypothetical protein (9.00E-86)		uncultured virus	Viruses;environmental samples;
1	eHP-9 (30090 pb)
		eHP-9-gene_1	54.00	1-437 (-)	145	100	putative purine transport protein (6.00E-78)	Permease family (1.10E-22)	Escherichia coli OP50	Bacteria;Proteobacteria;Gammaproteobacteria;Enterobacteriales;Enterobacteriaceae;Escherichia;
		eHP-9-gene_2	50.78	670-927 (+)	85
		eHP-9-gene_3	50.39	896-1153 (+)	85	68	DNA modification methylase (2.00E-07)	DNA methylase (2.90E-14)	Raphidiopsis brookii D9 gb|EFA72888.1|	Bacteria;Cyanobacteria;Nostocales;Nostocaceae;Raphidiopsis;
		eHP-9-gene_4	45.38	1338-3728 (+)	796	90	hypothetical protein (1.00E-130)	Phage Mu protein F like protein(4.10E-06)	uncultured virus	Viruses;environmental samples;
		eHP-9-gene_5	44.07	3880-4410 (+)	176	60	hypothetical protein (5.00E-23)	Helix-turn-helix domain (2.90E-12)	Environmental halophage 1 AAJ 2005	Viruses;unclassified phages;environmental samples;
		eHP-9-gene_6	41.90	4407-4931 (+)	174	56	DNA N 4 cytosine methyltransferase M.NgoMXV (8.00E-24)	Methyltransferase domain (1.10E-04)	Enterobacteriaceae bacterium 9_2_54FAA	Bacteria;Proteobacteria;Gammaproteobacteria;Enterobacteriales;Enterobacteriaceae;
		eHP-9-gene_7	45.37	5115-6692 (+)	525	63	hypothetical protein (3.00E-19)	Protein of unknown function (DUF2945) (2.50E-05)	uncultured virus	Viruses;environmental samples;
		eHP-9-gene_8	38.82	6752-7006 (+)	84
		eHP-9-gene_9	49.38	7071-7475 (+)	134	84	hypothetical protein (7.00E-51)		uncultured virus	Viruses;environmental samples;
		eHP-9-gene_10	48.35	7472-8683 (+)	403			Phage capsid family (2.10E-07)
		eHP-9-gene_11	47.08	8765-9004 (+)	79	100	hypothetical protein (3.00E-17)		uncultured virus	Viruses;environmental samples;
		eHP-9-gene_12	43.62	9008-9289 (+)	93	89	hypothetical protein (1.00E-38)		uncultured virus	Viruses;environmental samples;
		eHP-9-gene_13	44.26	9286-9651 (+)	121	48	hypothetical protein (4.00E-06)		uncultured virus	Viruses;environmental samples;
		eHP-9-gene_14	46.94	9651-10091 (+)	146	89	hypothetical protein (5.00E-65)		uncultured virus	Viruses;environmental samples;
		eHP-9-gene_15	41.45	10088-10321 (+)	77	78	hypothetical protein (3.00E-23)		uncultured virus	Viruses;environmental samples;
		eHP-9-gene_16	46.46	10363-10758 (+)	131
		eHP-9-gene_17	49.50	10762-11262 (+)	166	82	hypothetical protein (3.00E-13)		uncultured virus	Viruses;environmental samples;
		eHP-9-gene_18	43.41	11268-11654 (+)	128	96	hypothetical protein (3.00E-40)		uncultured virus	Viruses;environmental samples;
		eHP-9-gene_19	44.10	11731-12891 (+)	386	94	hypothetical protein (5.00E-47)		uncultured virus	Viruses;environmental samples;
		eHP-9-gene_20	43.81	12999-13313 (+)	104	59	hypothetical protein Hlac_0748 (6.00E-15)		Halorubrum lacusprofundi ATCC 49239	Archaea;Euryarchaeota;Halobacteria;Halobacteriales;Halobacteriaceae;Halorubrum;
		eHP-9-gene_21	45.03	13313-14851 (+)	512	84	conserved hypothetical protein (0.0 )	Helix-turn-helix domain (0.00011)	uncultured virus	Viruses;environmental samples;
		eHP-9-gene_22	45.75	14885-15343 (+)	152	89	hypothetical protein (4.00E-69)		uncultured virus	Viruses;environmental samples;
		eHP-9-gene_23	43.44	15347-15811 (+)	154	97	hypothetical protein (2.00E-78)		uncultured virus	Viruses;environmental samples;
		eHP-9-gene_24	43.54	15973-17079 (+)	368
		eHP-9-gene_25	46.69	17076-17936 (+)	286	89	hypothetical protein (1.00E-140)		uncultured virus	Viruses;environmental samples;
		eHP-9-gene_26	43.14	17936-20689 (+)	917	75	hypothetical protein (0.0 )		uncultured virus	Viruses;environmental samples;
		eHP-9-gene_27	52.00	21063-21662 (+)	199	92	conserved hypothetical protein (2.00E-95)	HD domain (6.30E-05)	uncultured virus	Viruses;environmental samples;
		eHP-9-gene_28	49.84	21907-22536 (+)	209
		eHP-9-gene_29	51.61	22533-25487 (+)	984	61	conserved hypothetical protein (9.00E-54)	D5 N terminal like (4.60E-11)	uncultured virus	Viruses;environmental samples;
		eHP-9-gene_30	42.45	25677-25994 (-)	105	76	hypothetical protein (6.00E-09)		uncultured virus	Viruses;environmental samples;
		eHP-9-gene_31	42.51	26190-26396 (+)	68
		eHP-9-gene_32	44.22	26386-26835 (+)	149	61	probable transcriptional autoregulator (6.00E-23)		uncultured virus	Viruses;environmental samples;
		eHP-9-gene_33	41.52	27273-27443 (+)	56
		eHP-9-gene_34	45.21	27443-27661 (+)	72	95	hypothetical protein (2.00E-25)		uncultured virus	Viruses;environmental samples;
		eHP-9-gene_35	45.05	27658-28041 (+)	127
		eHP-9-gene_36	47.50	28097-28336 (+)	79	88	hypothetical protein (6.00E-21)		uncultured virus	Viruses;environmental samples;
		eHP-9-gene_37	47.78	28333-28512 (+)	59	75	hypothetical protein (1.00E-15)		uncultured virus	Viruses;environmental samples;
		eHP-9-gene_38	47.24	28557-29045 (+)	162	44	hypothetical protein NatgrDRAFT_0784 (2.00E-06)	Helix-turn-helix domain (7.10E-07)	Natronobacterium gregoryi SP2	Archaea;Euryarchaeota;Halobacteria;Halobacteriales;Halobacteriaceae;Natronobacterium;
		eHP-9-gene_39	46.64	29036-30090 (+)	352	92	terminase (2.00E-78)	Terminase-like family (3.80E-20)	uncultured virus	Viruses;environmental samples;
1	eHP-22 (33770 pb)
		eHP-22-gene_1	42.86	791-1210 (+)	139
		eHP-22-gene_2	47.18	1321-1674 (+)	117	59	hypothetical protein Hlac_0748 (7.00E-14)		Halorubrum lacusprofundi ATCC 49239	Archaea;Euryarchaeota;Halobacteria;Halobacteriales;Halobacteriaceae;Halorubrum;
		eHP-22-gene_3	44.12	1674-3212 (+)	512	91	conserved hypothetical protein (0.0 )	HTH domain (0.00038)	uncultured virus	Viruses;environmental samples;
		eHP-22-gene_4	44.01	3254-3712 (+)	152	91	hypothetical protein (3.00E-71)		uncultured virus	Viruses;environmental samples;
		eHP-22-gene_5	43.01	3717-4181 (+)	154	97	hypothetical protein (2.00E-80)		uncultured virus	Viruses;environmental samples;
		eHP-22-gene_6	43.85	4342-5454 (+)	370
		eHP-22-gene_7	44.37	5454-6314 (+)	286	91	hypothetical protein (1.00E-147)		uncultured virus	Viruses;environmental samples;
		eHP-22-gene_8	43.02	6314-9079 (+)	921	79	hypothetical protein (0.0 )		uncultured virus	Viruses;environmental samples;
		eHP-22-gene_9	39.21	9082-9711 (-)	209	85	hypothetical protein (4.00E-41)		uncultured virus	Viruses;environmental samples;
		eHP-22-gene_10	41.18	9839-9991 (-)	50
		eHP-22-gene_11	42.01	9934-10152 (-)	72	96	hypothetical protein (1.00E-29)		uncultured virus	Viruses;environmental samples;
		eHP-22-gene_12	38.81	10156-10758 (-)	200
		eHP-22-gene_13	44.25	10751-12088 (-)	445	47	DNA methylase N 4/N 6 (8.00E-14)	DNA methylase (4.10E-10)	Aeromicrobium marinum DSM 15272	Bacteria;Actinobacteria;Actinobacteridae;Actinomycetales;Propionibacterineae;Nocardioidaceae;Aeromicrobium;
		eHP-22-gene_14	43.38	12085-12681 (-)	198
		eHP-22-gene_15	43.46	12916-13152 (-)	78
		eHP-22-gene_16	42.62	13145-13564 (-)	139	93	hypothetical protein (2.00E-68)		uncultured virus	Viruses;environmental samples;
		eHP-22-gene_17	38.36	13539-13697 (-)	52	96	hypothetical protein (1.00E-18)		uncultured virus	Viruses;environmental samples;
		eHP-22-gene_18	40.28	13687-13902 (-)	71	91	hypothetical protein (5.00E-19)		uncultured virus	Viruses;environmental samples;
		eHP-22-gene_19	44.25	13947-14120 (+)	57	100	hypothetical protein (5.00E-25)		uncultured virus	Viruses;environmental samples;
		eHP-22-gene_20	42.72	14117-14329 (+)	70
		eHP-22-gene_21	42.11	14473-14814 (+)	113	75	hypothetical protein (1.00E-39)		uncultured virus	Viruses;environmental samples;
		eHP-22-gene_22	44.37	14811-15245 (+)	144	99	probable transcriptional autoregulator (2.00E-78)		uncultured virus	Viruses;environmental samples;
		eHP-22-gene_23	42.25	15238-16056 (+)	272
		eHP-22-gene_24	41.34	16506-16892 (+)	128
		eHP-22-gene_25	41.44	16892-17113 (+)	73	90	hypothetical protein (6.00E-27)		uncultured virus	Viruses;environmental samples;
		eHP-22-gene_26	46.77	17110-17310 (+)	66	95	hypothetical protein (2.00E-25)		uncultured virus	Viruses;environmental samples;
		eHP-22-gene_27	45.13	17307-17501 (+)	64	94	hypothetical protein (3.00E-26)		uncultured virus	Viruses;environmental samples;
		eHP-22-gene_28	40.87	17715-18218 (+)	167	56	nuclease (4.00E-24)	ParB-like nuclease domain (1.60E-14)	Ochrobactrum anthropi ATCC 49188	Bacteria;Proteobacteria;Alphaproteobacteria;Rhizobiales;Brucellaceae;Ochrobactrum;
		eHP-22-gene_29	41.67	18221-18952 (+)	243	58	methyltransferase domain containing protein (1.00E-33)	Methyltransferase domain (3.90E-09)	Bacteroides sp. 2_2_4	Bacteria;Bacteroidetes;Bacteroidia;Bacteroidales;Bacteroidaceae;Bacteroides;
		eHP-22-gene_30	42.30	18949-19929 (+)	326	46	DNA cytosine methyltransferase (2.00E-35)	C-5 cytosine-specific DNA methylase (4.50E-36)	Methylobacterium nodulans ORS 2060	Bacteria;Proteobacteria;Alphaproteobacteria;Rhizobiales;Methylobacteriaceae;Methylobacterium;
		eHP-22-gene_31	42.03	19982-20395 (+)	137	99	conserved hypothetical HTH domain protein (2.00E-74)		uncultured virus	Viruses;environmental samples;
		eHP-22-gene_32	45.75	20382-21710 (+)	442	96	terminase (1.00E-139)	Terminase-like family (5.60E-26)	uncultured virus	Viruses;environmental samples;
		eHP-22-gene_33	46.48	21694-21906 (+)	70	99	hypothetical protein (7.00E-34)		uncultured virus	Viruses;environmental samples;
		eHP-22-gene_34	37.40	22134-22526 (+)	130
		eHP-22-gene_35	41.96	22523-22777 (+)	84	83	hypothetical protein (4.00E-30)		uncultured virus	Viruses;environmental samples;
		eHP-22-gene_36	39.88	22777-22944 (+)	55
		eHP-22-gene_37	45.10	23332-25728 (+)	798	95	hypothetical protein (1.00E-133)	Phage Mu protein F like protein(2.80E-07)	uncultured virus	Viruses;environmental samples;
		eHP-22-gene_38	42.47	25774-25992 (+)	72	90	hypothetical protein (9.00E-27)		uncultured virus	Viruses;environmental samples;
		eHP-22-gene_39	40.97	25989-26276 (+)	95
		eHP-22-gene_40	45.44	26590-28167 (+)	525	69	hypothetical protein (4.00E-26)	Protein of unknown function (DUF2945) (2.80E-05)	uncultured virus	Viruses;environmental samples;
		eHP-22-gene_41	51.60	28226-28630 (+)	134	92	hypothetical protein (1.00E-59)		uncultured virus	Viruses;environmental samples;
		eHP-22-gene_42	48.10	28627-29838 (+)	403			Phage capsid family (1.70E-05)
		eHP-22-gene_43	44.58	29938-30177 (+)	79	95	hypothetical protein (5.00E-16)		uncultured virus	Viruses;environmental samples;
		eHP-22-gene_44	45.04	30185-30466 (+)	93	87	hypothetical protein (5.00E-39)		uncultured virus	Viruses;environmental samples;
		eHP-22-gene_45	43.89	30475-30834 (+)	119
		eHP-22-gene_46	46.26	30834-31274 (+)	146	93	hypothetical protein (3.00E-70)		uncultured virus	Viruses;environmental samples;
		eHP-22-gene_47	37.58	31361-31525 (+)	54	96	hypothetical protein (2.00E-22)		uncultured virus	Viruses;environmental samples;
		eHP-22-gene_48	46.46	31567-31962 (+)	131
		eHP-22-gene_49	49.07	31966-32397 (+)	143	82	hypothetical protein (3.00E-13)		uncultured virus	Viruses;environmental samples;
		eHP-22-gene_50	43.77	32604-32996 (+)	130	83	hypothetical protein (2.00E-43)		uncultured virus	Viruses;environmental samples;
		eHP-22-gene_51	46.03	33015-33770 (+)	252	73	hypothetical protein (5.00E-75)		uncultured virus	Viruses;environmental samples;
1	eHP-24 (32681 pb)
		eHP-24-gene_1	43.17	2-184 (+)	60	97	hypothetical protein (6.00E-26)		uncultured virus	Viruses;environmental samples;
		eHP-24-gene_2	41.10	181-579 (+)	132
		eHP-24-gene_3	43.10	579-752 (+)	57	98	hypothetical protein (2.00E-25)		uncultured virus	Viruses;environmental samples;
		eHP-24-gene_4	43.92	752-940 (+)	62	94	hypothetical protein (2.00E-25)		uncultured virus	Viruses;environmental samples;
		eHP-24-gene_5	49.69	985-1473 (+)	162	45	hypothetical protein NatgrDRAFT_0784 (1.00E-05)	Helix-turn-helix domain (2.20E-06)	Natronobacterium gregoryi SP2	Archaea;Euryarchaeota;Halobacteria;Halobacteriales;Halobacteriaceae;Natronobacterium;
		eHP-24-gene_6	47.47	1464-2786 (+)	440	93	terminase (1.00E-130)	Terminase-like family (3.50E-25)	uncultured virus	Viruses;environmental samples;
		eHP-24-gene_7	46.67	2770-2994 (+)	74	95	hypothetical protein (3.00E-34)		uncultured virus	Viruses;environmental samples;
		eHP-24-gene_8	36.39	3207-3566 (+)	119	55	putative HNH endonuclease (1.00E-09)	HNH endonuclease (1.20E-07)	Natrialba phage PhiCh1	Viruses;dsDNA viruses, no RNA stage;Caudovirales;Myoviridae;
		eHP-24-gene_9	43.42	3563-3790 (+)	75
		eHP-24-gene_10	44.18	3783-4031 (+)	82	96	hypothetical protein (2.00E-25)		uncultured virus	Viruses;environmental samples;
		eHP-24-gene_11	41.95	4028-4735 (+)	235
		eHP-24-gene_12	45.86	5027-7429 (+)	800	95	hypothetical protein (1.00E-132)	Phage Mu protein F like protein(5.70E-07)	uncultured virus	Viruses;environmental samples;
		eHP-24-gene_13	42.47	7475-7693 (+)	72	90	hypothetical protein (9.00E-27)		uncultured virus	Viruses;environmental samples;
		eHP-24-gene_14	39.73	7690-7908 (+)	72
		eHP-24-gene_15	45.88	8334-9800 (+)	488	64	hypothetical protein (3.00E-23)	Protein of unknown function (DUF2945) (1.30E-05)	uncultured virus	Viruses;environmental samples;
		eHP-24-gene_16	49.13	9859-11472 (+)	537	92	hypothetical protein (3.00E-57)	Phage capsid family (1.90E-05)	uncultured virus	Viruses;environmental samples;
		eHP-24-gene_17	44.58	11579-11818 (+)	79	80	hypothetical protein (9.00E-17)		uncultured virus	Viruses;environmental samples;
		eHP-24-gene_18	42.91	11827-12108 (+)	93	87	hypothetical protein (5.00E-39)		uncultured virus	Viruses;environmental samples;
		eHP-24-gene_19	43.61	12117-12476 (+)	119
		eHP-24-gene_20	46.71	12482-12922 (+)	146	93	hypothetical protein (2.00E-71)		uncultured virus	Viruses;environmental samples;
		eHP-24-gene_21	38.82	12919-13173 (+)	84	98	hypothetical protein (2.00E-40)		uncultured virus	Viruses;environmental samples;
		eHP-24-gene_22	46.72	13215-13610 (+)	131
		eHP-24-gene_23	43.78	13614-14360 (+)	248	83	hypothetical protein (2.00E-83)		uncultured virus	Viruses;environmental samples;
		eHP-24-gene_24	49.57	14363-14824 (+)	153	55	serine/threonine protein kinase with WD40 repeats (2.00E-12)	WD domain, G-beta repeat (5.40E-12)	Frankia sp. EuI1c	Bacteria;Actinobacteria;Actinobacteridae;Actinomycetales;Frankineae;Frankiaceae;Frankia;
		eHP-24-gene_25	44.14	14817-15149 (+)	110
		eHP-24-gene_26	46.21	15325-16590 (+)	421	57	hypothetical protein (3.00E-34)		uncultured virus	Viruses;environmental samples;
		eHP-24-gene_27	44.73	16710-17060 (+)	116	60	hypothetical protein Hlac_0748 (7.00E-15)		Halorubrum lacusprofundi ATCC 49239	Archaea;Euryarchaeota;Halobacteria;Halobacteriales;Halobacteriaceae;Halorubrum;
		eHP-24-gene_28	43.97	17060-18601 (+)	513	95	conserved hypothetical protein (0.0 )	HTH domain (0.00062)	uncultured virus	Viruses;environmental samples;
		eHP-24-gene_29	43.79	18639-19097 (+)	152	89	hypothetical protein (9.00E-69)		uncultured virus	Viruses;environmental samples;
		eHP-24-gene_30	43.01	19102-19566 (+)	154	97	hypothetical protein (1.00E-78)		uncultured virus	Viruses;environmental samples;
		eHP-24-gene_31	44.56	19728-20840 (+)	370
		eHP-24-gene_32	42.77	20840-21697 (+)	285	92	hypothetical protein (1.00E-146)		uncultured virus	Viruses;environmental samples;
		eHP-24-gene_33	44.15	21700-24426 (+)	908	83	hypothetical protein (0.0 )		uncultured virus	Viruses;environmental samples;
		eHP-24-gene_34	42.98	24496-25065 (+)	189	97	hypothetical translocation domain protein (7.00E-95)		uncultured virus	Viruses;environmental samples;
		eHP-24-gene_35	39.73	25062-25436 (-)	124	98	hypothetical protein (1.00E-65)		uncultured virus	Viruses;environmental samples;
		eHP-24-gene_36	46.60	25436-26068 (-)	210	91	hypothetical protein (1.00E-90)		uncultured virus	Viruses;environmental samples;
		eHP-24-gene_37	37.25	26238-26390 (-)	50
		eHP-24-gene_38	43.38	26333-26551 (-)	72	96	hypothetical protein (1.00E-28)		uncultured virus	Viruses;environmental samples;
		eHP-24-gene_39	42.86	26535-27080 (-)	181
		eHP-24-gene_40	41.37	27077-27661 (-)	194
		eHP-24-gene_41	45.15	28020-28256 (-)	78
		eHP-24-gene_42	40.53	28249-28665 (-)	138	94	hypothetical protein (4.00E-69)		uncultured virus	Viruses;environmental samples;
		eHP-24-gene_43	40.25	28643-28801 (-)	52	88	hypothetical protein (1.00E-15)		uncultured virus	Viruses;environmental samples;
		eHP-24-gene_44	45.61	28791-28961 (-)	56	100	hypothetical protein (8.00E-23)		uncultured virus	Viruses;environmental samples;
		eHP-24-gene_45	44.83	29051-29224 (+)	57	100	hypothetical protein (2.00E-24)		uncultured virus	Viruses;environmental samples;
		eHP-24-gene_46	44.60	29221-29433 (+)	70
		eHP-24-gene_47	43.54	29595-30035 (+)	146	72	hypothetical protein (8.00E-42)		uncultured virus	Viruses;environmental samples;
		eHP-24-gene_48	44.66	30022-30480 (+)	152	73	probable transcriptional autoregulator (5.00E-44)		uncultured virus	Viruses;environmental samples;
		eHP-24-gene_49	43.65	30477-31271 (+)	264
		eHP-24-gene_50	43.43	31454-31948 (+)	164	98	hypothetical protein (5.00E-22)		uncultured virus	Viruses;environmental samples;
		eHP-24-gene_51	45.43	32201-32572 (+)	123	91	hypothetical protein (4.00E-26)		uncultured virus	Viruses;environmental samples;
1	eHP-29 (21453 pb)
		eHP-29-gene_1	42.92	744-962 (+)	72	94	hypothetical protein (6.00E-30)		uncultured virus	Viruses;environmental samples;
		eHP-29-gene_2	39.10	959-1357 (+)	132
		eHP-29-gene_3	48.48	1511-1708 (+)	65	98	hypothetical protein (6.00E-27)		uncultured virus	Viruses;environmental samples;
		eHP-29-gene_4	45.50	1708-1896 (+)	62	100	hypothetical protein (2.00E-28)		uncultured virus	Viruses;environmental samples;
		eHP-29-gene_5	41.57	1940-2461 (+)	173	60	nuclease (2.00E-26)	ParB-like nuclease domain (1.80E-14)	Ochrobactrum anthropi ATCC 49188	Bacteria;Proteobacteria;Alphaproteobacteria;Rhizobiales;Brucellaceae;Ochrobactrum;
		eHP-29-gene_6	39.97	2464-3066 (+)	200	71	hypothetical protein PHIEF11_0063 (3.00E-50)		Enterococcus phage phiEf11	Viruses;dsDNA viruses, no RNA stage;Caudovirales;Siphoviridae;
		tRNA		3069-3142			Undet- tRNA
		eHP-29-gene_7	43.50	3169-3591 (+)	140	58	conserved hypothetical HTH domain protein (8.00E-21)		uncultured virus	Viruses;environmental samples;
		eHP-29-gene_8	45.53	3584-4624 (+)	346	100	conserved hypothetical protein (4.00E-83)	Terminase-like family (5.40E-23)	uncultured virus	Viruses;environmental samples;
		eHP-29-gene_9	43.84	4629-4904 (+)	91	96	hypothetical protein (1.00E-43)		uncultured virus	Viruses;environmental samples;
		eHP-29-gene_10	45.66	4888-5106 (+)	72	96	hypothetical protein (5.00E-32)		uncultured virus	Viruses;environmental samples;
		eHP-29-gene_11	40.51	5316-5705 (+)	129
		eHP-29-gene_12	41.96	5702-5956 (+)	84	98	hypothetical protein (1.00E-31)		uncultured virus	Viruses;environmental samples;
		eHP-29-gene_13	41.07	5956-6123 (+)	55
		eHP-29-gene_14	46.55	6306-7652 (+)	448	53	DNA methylase N 4/N 6 domain containing protein (1.00E-77)	DNA methylase (6.20E-37)	Mycobacterium abscessus 47J26	Bacteria;Actinobacteria;Actinobacteridae;Actinomycetales;Corynebacterineae;Mycobacteriaceae;Mycobacterium;Mycobacterium abscessus;
		eHP-29-gene_15	45.04	7835-10225 (+)	796	95	hypothetical protein (1.00E-134)	Phage Mu protein F like protein(2.60E-07)	uncultured virus	Viruses;environmental samples;
		eHP-29-gene_16	44.35	10271-10642 (+)	123
		eHP-29-gene_17	45.38	10954-12522 (+)	522	67	hypothetical protein (1.00E-22)	Protein of unknown function (DUF2945) (2.40E-05)	uncultured virus	Viruses;environmental samples;
		eHP-29-gene_18	51.11	12581-12985 (+)	134	92	hypothetical protein (1.00E-59)		uncultured virus	Viruses;environmental samples;
		eHP-29-gene_19	48.51	12982-14193 (+)	403			Phage capsid family (1.70E-05)
		eHP-29-gene_20	47.68	14251-15609 (+)	452	55	Conserved hypothetical protein containing Fibronectin type III domain (8.00E-63)	Mycoplasma protein of unknown function, DUF285(7.90E-73)	Salinibacter ruber M8	Bacteria;Bacteroidetes;Sphingobacteria;Sphingobacteriales;Rhodothermaceae;Salinibacter;
		eHP-29-gene_21	49.22	15609-15929 (+)	106	76	hypothetical protein (2.00E-30)		uncultured virus	Viruses;environmental samples;
		eHP-29-gene_22	43.33	15988-16227 (+)	79	78	hypothetical protein (3.00E-16)		uncultured virus	Viruses;environmental samples;
		eHP-29-gene_23	42.20	16236-16517 (+)	93	87	hypothetical protein (3.00E-38)		uncultured virus	Viruses;environmental samples;
		eHP-29-gene_24	44.72	16520-16879 (+)	119
		eHP-29-gene_25	46.03	16881-17321 (+)	146	93	hypothetical protein (2.00E-71)		uncultured virus	Viruses;environmental samples;
		eHP-29-gene_26	40.58	17607-18020 (+)	137
		eHP-29-gene_27	40.08	18020-18523 (+)	167
		eHP-29-gene_28	46.05	18634-18987 (+)	117	61	hypothetical protein Hlac_0748 (3.00E-14)		Halorubrum lacusprofundi ATCC 49239	Archaea;Euryarchaeota;Halobacteria;Halobacteriales;Halobacteriaceae;Halorubrum;
		eHP-29-gene_29	42.42	18987-19712 (+)	241	86	conserved hypothetical protein (1.00E-108)	HTH domain (0.00054)	uncultured virus	Viruses;environmental samples;
		eHP-29-gene_30	44.99	19783-20520 (+)	245	98	conserved hypothetical protein (1.00E-140)		uncultured virus	Viruses;environmental samples;
		eHP-29-gene_31	44.01	20562-21020 (+)	152	91	hypothetical protein (8.00E-72)		uncultured virus	Viruses;environmental samples;
		eHP-29-gene_32	43.72	21025-21438 (+)	137	86	hypothetical protein (4.00E-23)		uncultured virus	Viruses;environmental samples;
1	eHP-37 (30300 pb)
		eHP-37-gene_1	43.03	279-773 (+)	164	100	hypothetical protein (4.00E-23)		uncultured virus	Viruses;environmental samples;
		eHP-37-gene_2	42.92	1026-1244 (+)	72	88	hypothetical protein (1.00E-25)		uncultured virus	Viruses;environmental samples;
		eHP-37-gene_3	47.76	1396-1596 (+)	66	94	hypothetical protein (1.00E-24)		uncultured virus	Viruses;environmental samples;
		eHP-37-gene_4	45.31	1596-1787 (+)	63	95	hypothetical protein (2.00E-26)		uncultured virus	Viruses;environmental samples;
		eHP-37-gene_5	41.50	1784-2077 (+)	97
		eHP-37-gene_6	49.90	2131-2619 (+)	162	45	hypothetical protein NatgrDRAFT_0784 (1.00E-05)	Helix-turn-helix domain (2.20E-06)	Natronobacterium gregoryi SP2	Archaea;Euryarchaeota;Halobacteria;Halobacteriales;Halobacteriaceae;Natronobacterium;
		eHP-37-gene_7	46.86	2610-3932 (+)	440	93	terminase (1.00E-131)	Terminase-like family (3.30E-26)	uncultured virus	Viruses;environmental samples;
		eHP-37-gene_8	46.67	3916-4140 (+)	74	96	hypothetical protein (5.00E-35)		uncultured virus	Viruses;environmental samples;
		eHP-37-gene_9	39.44	4356-4748 (+)	130
		eHP-37-gene_10	35.85	4745-4903 (+)	52
		eHP-37-gene_11	44.72	4908-5153 (+)	81	81	hypothetical protein (2.00E-25)		uncultured virus	Viruses;environmental samples;
		eHP-37-gene_12	45.18	5443-7848 (+)	801	91	hypothetical protein (1.00E-134)	Phage Mu protein F like protein(8.30E-07)	uncultured virus	Viruses;environmental samples;
		eHP-37-gene_13	45.95	8248-9705 (+)	485	69	hypothetical protein (3.00E-26)	Protein of unknown function (DUF2945) (1.30E-05)	uncultured virus	Viruses;environmental samples;
		eHP-37-gene_14	51.11	9764-10168 (+)	134	99	hypothetical protein (6.00E-66)		uncultured virus	Viruses;environmental samples;
		eHP-37-gene_15	48.35	10165-11376 (+)	403			Phage capsid family (2.60E-06)
		eHP-37-gene_16	43.75	11483-11722 (+)	79	98	hypothetical protein (2.00E-16)		uncultured virus	Viruses;environmental samples;
		eHP-37-gene_17	43.97	11731-12012 (+)	93	87	hypothetical protein (5.00E-39)		uncultured virus	Viruses;environmental samples;
		eHP-37-gene_18	43.61	12021-12380 (+)	119
		eHP-37-gene_19	46.26	12382-12822 (+)	146	93	hypothetical protein (2.00E-71)		uncultured virus	Viruses;environmental samples;
		eHP-37-gene_20	37.04	12858-13073 (+)	71	99	hypothetical protein (4.00E-34)		uncultured virus	Viruses;environmental samples;
		eHP-37-gene_21	47.73	13115-13510 (+)	131
		eHP-37-gene_22	44.10	13514-14191 (+)	225	94	hypothetical protein (3.00E-88)		uncultured virus	Viruses;environmental samples;
		eHP-37-gene_23	42.01	14545-14832 (+)	95
		eHP-37-gene_24	46.24	15008-16417 (+)	469	54	hypothetical protein (1.00E-22)		uncultured virus	Viruses;environmental samples;
		eHP-37-gene_25	46.33	16537-16890 (+)	117	59	hypothetical protein Hlac_0748 (4.00E-14)		Halorubrum lacusprofundi ATCC 49239	Archaea;Euryarchaeota;Halobacteria;Halobacteriales;Halobacteriaceae;Halorubrum;
		eHP-37-gene_26	43.58	16890-18431 (+)	513	91	conserved hypothetical protein (0.0 )	HTH domain (0.00063)	uncultured virus	Viruses;environmental samples;
		eHP-37-gene_27	43.57	18469-18927 (+)	152	91	hypothetical protein (8.00E-72)		uncultured virus	Viruses;environmental samples;
		eHP-37-gene_28	43.23	18932-19396 (+)	154	97	hypothetical protein (2.00E-79)		uncultured virus	Viruses;environmental samples;
		eHP-37-gene_29	44.05	19557-20666 (+)	369
		eHP-37-gene_30	43.90	20666-21526 (+)	286	92	hypothetical protein (1.00E-146)		uncultured virus	Viruses;environmental samples;
		eHP-37-gene_31	43.14	21526-24267 (+)	913	84	hypothetical protein (0.0 )		uncultured virus	Viruses;environmental samples;
		eHP-37-gene_32	42.65	24489-25304 (-)	271
		eHP-37-gene_33	44.08	25297-25752 (-)	151	87	probable transcriptional autoregulator (1.00E-58)		uncultured virus	Viruses;environmental samples;
		eHP-37-gene_34	40.00	25736-26065 (-)	109	94	hypothetical protein (6.00E-41)		uncultured virus	Viruses;environmental samples;
		eHP-37-gene_35	43.19	26221-26433 (-)	70
		eHP-37-gene_36	43.10	26430-26603 (-)	57	96	hypothetical protein (6.00E-22)		uncultured virus	Viruses;environmental samples;
		eHP-37-gene_37	38.82	26625-26861 (+)	78	84	hypothetical protein (5.00E-13)		uncultured virus	Viruses;environmental samples;
		eHP-37-gene_38	42.18	26854-27000 (+)	48	93	hypothetical protein (3.00E-12)		uncultured virus	Viruses;environmental samples;
		eHP-37-gene_39	45.92	27024-27746 (+)	240
		eHP-37-gene_40	48.51	27736-30153 (+)	805	56	conserved hypothetical protein containing phage/plasmid primase P4 C terminal domain (1.00E-74)	Primase C terminal 2 (PriCT-2) (1.30E-11)	Salinibacter ruber M8	Bacteria;Bacteroidetes;Sphingobacteria;Sphingobacteriales;Rhodothermaceae;Salinibacter;
1	eHP-38 (26566 pb)
		eHP-38-gene_1	48.80	1-459 (+)	152	56	Conserved hypothetical protein containing Fibronectin type III domain (2.00E-32)	Mycoplasma protein of unknown function, DUF285(1.40E-33)	Salinibacter ruber M8	Bacteria;Bacteroidetes;Sphingobacteria;Sphingobacteriales;Rhodothermaceae;Salinibacter;
		eHP-38-gene_2	47.35	459-779 (+)	106	86	hypothetical protein (4.00E-43)		uncultured virus	Viruses;environmental samples;
		eHP-38-gene_3	45.51	792-2015 (+)	407	78	hypothetical protein (2.00E-86)		uncultured virus	Viruses;environmental samples;
		eHP-38-gene_4	45.45	2129-2491 (+)	120	59	hypothetical protein Hlac_0748 (4.00E-14)		Halorubrum lacusprofundi ATCC 49239	Archaea;Euryarchaeota;Halobacteria;Halobacteriales;Halobacteriaceae;Halorubrum;
		eHP-38-gene_5	44.19	2491-4038 (+)	515	91	conserved hypothetical protein (0.0 )	HTH domain (0.0004)	uncultured virus	Viruses;environmental samples;
		eHP-38-gene_6	42.48	4076-4534 (+)	152	91	hypothetical protein (8.00E-72)		uncultured virus	Viruses;environmental samples;
		eHP-38-gene_7	42.54	4547-5002 (+)	151	97	hypothetical protein (2.00E-77)		uncultured virus	Viruses;environmental samples;
		eHP-38-gene_8	45.57	5163-5489 (+)	108			RTX N-terminal domain (0.00057)
		eHP-38-gene_9	42.15	5428-6300 (+)	290
		eHP-38-gene_10	44.48	6260-7120 (+)	286	92	hypothetical protein (1.00E-146)		uncultured virus	Viruses;environmental samples;
		eHP-38-gene_11	42.39	7120-9867 (+)	915	76	hypothetical protein (0.0 )		uncultured virus	Viruses;environmental samples;
		eHP-38-gene_12	42.77	10089-10904 (-)	271
		eHP-38-gene_13	41.52	11335-11676 (-)	113	90	hypothetical protein (8.00E-35)		uncultured virus	Viruses;environmental samples;
		eHP-38-gene_14	41.95	11945-12118 (-)	57	96	hypothetical protein (6.00E-22)		uncultured virus	Viruses;environmental samples;
		eHP-38-gene_15	39.66	12140-12376 (+)	78	85	hypothetical protein (2.00E-13)		uncultured virus	Viruses;environmental samples;
		eHP-38-gene_16	40.14	12369-12515 (+)	48	89	hypothetical protein (1.00E-12)		uncultured virus	Viruses;environmental samples;
		eHP-38-gene_17	45.23	12539-13261 (+)	240
		eHP-38-gene_18	48.72	13251-15668 (+)	805	56	conserved hypothetical protein containing phage/plasmid primase P4 C terminal domain (1.00E-74)	Primase C terminal 2 (PriCT-2) (1.30E-11)	Salinibacter ruber M8	Bacteria;Bacteroidetes;Sphingobacteria;Sphingobacteriales;Rhodothermaceae;Salinibacter;
		eHP-38-gene_19	43.43	16082-16576 (+)	164	100	hypothetical protein (4.00E-23)		uncultured virus	Viruses;environmental samples;
		eHP-38-gene_20	42.92	16830-17048 (+)	72	94	hypothetical protein (6.00E-30)		uncultured virus	Viruses;environmental samples;
		eHP-38-gene_21	39.60	17045-17443 (+)	132
		eHP-38-gene_22	45.27	17598-17798 (+)	66	100	hypothetical protein (6.00E-28)		uncultured virus	Viruses;environmental samples;
		eHP-38-gene_23	47.40	17947-18138 (+)	63	92	hypothetical protein (2.00E-25)		uncultured virus	Viruses;environmental samples;
		eHP-38-gene_24	41.50	18135-18428 (+)	97
		eHP-38-gene_25	49.39	18482-18973 (+)	163	50	conserved hypothetical protein (6.00E-09)	Transposase (8.50E-07)	Alicyclobacillus acidocaldarius LAA1	Bacteria;Firmicutes;Bacillales;Alicyclobacillaceae;Alicyclobacillus;
		eHP-38-gene_26	44.94	19044-19577 (+)	177	50	hypothetical protein ABNIH1_19000 (2.00E-14)		Acinetobacter baumannii ABNIH1	Bacteria;Proteobacteria;Gammaproteobacteria;Pseudomonadales;Moraxellaceae;Acinetobacter;
		eHP-38-gene_27	46.96	19463-20269 (+)	268	48	terminase (3.00E-25)	Terminase-like family (4.80E-08)	uncultured virus	Viruses;environmental samples;
		eHP-38-gene_28	43.81	20262-20471 (+)	69	79	hypothetical protein (3.00E-21)		uncultured virus	Viruses;environmental samples;
		eHP-38-gene_29	39.95	20696-21088 (+)	130
		eHP-38-gene_30	41.76	21085-21345 (+)	86	81	hypothetical protein (5.00E-28)		uncultured virus	Viruses;environmental samples;
		eHP-38-gene_31	46.50	21430-22713 (+)	427	56	DNA methylase N 4/N 6 domain containing protein (3.00E-83)	DNA methylase (1.20E-36)	Mycobacterium abscessus 47J26	Bacteria;Actinobacteria;Actinobacteridae;Actinomycetales;Corynebacterineae;Mycobacteriaceae;Mycobacterium;Mycobacterium abscessus;
		eHP-38-gene_32	45.71	22895-25285 (+)	796	95	hypothetical protein (1.00E-131)	Phage Mu protein F like protein(4.00E-07)	uncultured virus	Viruses;environmental samples;
		eHP-38-gene_33	46.39	25688-26491 (+)	267			Protein of unknown function (DUF2945) (5.40E-06)
1	eHP-39 (21302 pb)
		eHP-39-gene_1	42.44	74-688 (+)	204	55	hypothetical protein HMPREF0178_00156 (4.00E-22)	Methyltransferase domain (9.40E-05)	Bilophila sp. 4_1_30	Bacteria;Proteobacteria;Deltaproteobacteria;Desulfovibrionales;Desulfovibrionaceae;Bilophila;
		eHP-39-gene_2	46.16	899-2473 (+)	524	67	hypothetical protein (1.00E-22)	Protein of unknown function (DUF2945) (1.50E-05)	uncultured virus	Viruses;environmental samples;
		eHP-39-gene_3	50.62	2532-2936 (+)	134	91	hypothetical protein (1.00E-58)		uncultured virus	Viruses;environmental samples;
		eHP-39-gene_4	48.84	2933-4144 (+)	403			Phage capsid family (9.80E-06)
		eHP-39-gene_5	43.33	4251-4490 (+)	79	81	hypothetical protein (2.00E-17)		uncultured virus	Viruses;environmental samples;
		eHP-39-gene_6	44.68	4499-4780 (+)	93	87	hypothetical protein (5.00E-39)		uncultured virus	Viruses;environmental samples;
		eHP-39-gene_7	44.72	4789-5148 (+)	119
		eHP-39-gene_8	45.80	5148-5588 (+)	146	93	hypothetical protein (1.00E-70)		uncultured virus	Viruses;environmental samples;
		eHP-39-gene_9	38.54	5642-5833 (+)	63	97	hypothetical protein (5.00E-28)		uncultured virus	Viruses;environmental samples;
		eHP-39-gene_10	46.97	5875-6270 (+)	131
		eHP-39-gene_11	44.18	6274-7020 (+)	248	83	hypothetical protein (3.00E-83)		uncultured virus	Viruses;environmental samples;
		eHP-39-gene_12	44.94	7023-7763 (+)	246
		eHP-39-gene_13	46.10	7961-9370 (+)	469	54	hypothetical protein (2.00E-22)		uncultured virus	Viruses;environmental samples;
		eHP-39-gene_14	46.89	9490-9843 (+)	117	59	hypothetical protein Hlac_0748 (4.00E-14)		Halorubrum lacusprofundi ATCC 49239	Archaea;Euryarchaeota;Halobacteria;Halobacteriales;Halobacteriaceae;Halorubrum;
		eHP-39-gene_15	43.86	9843-11390 (+)	515	91	conserved hypothetical protein (0.0 )	HTH domain (0.00038)	uncultured virus	Viruses;environmental samples;
		eHP-39-gene_16	43.36	11428-11886 (+)	152	91	hypothetical protein (3.00E-71)		uncultured virus	Viruses;environmental samples;
		eHP-39-gene_17	41.51	11891-12355 (+)	154	97	hypothetical protein (2.00E-79)		uncultured virus	Viruses;environmental samples;
		eHP-39-gene_18	43.93	12516-13619 (+)	367			RTX N-terminal domain (0.00045)
		eHP-39-gene_19	43.90	13619-14479 (+)	286	92	hypothetical protein (1.00E-146)		uncultured virus	Viruses;environmental samples;
		eHP-39-gene_20	42.78	14479-15696 (+)	405	89	hypothetical protein (0.0 )		uncultured virus	Viruses;environmental samples;
		eHP-39-gene_21	42.20	15699-17231 (+)	510	68	hypothetical protein (1.00E-100)		uncultured virus	Viruses;environmental samples;
		eHP-39-gene_22	39.21	17234-17863 (-)	209	85	hypothetical protein (4.00E-41)		uncultured virus	Viruses;environmental samples;
		eHP-39-gene_23	41.18	17990-18142 (-)	50
		eHP-39-gene_24	42.01	18085-18303 (-)	72	96	hypothetical protein (1.00E-29)		uncultured virus	Viruses;environmental samples;
		eHP-39-gene_25	38.81	18307-18909 (-)	200
		eHP-39-gene_26	44.25	18902-20239 (-)	445	47	DNA methylase N 4/N 6 (8.00E-14)	DNA methylase (4.10E-10)	Aeromicrobium marinum DSM 15272	Bacteria;Actinobacteria;Actinobacteridae;Actinomycetales;Propionibacterineae;Nocardioidaceae;Aeromicrobium;
		eHP-39-gene_27	44.05	20236-20832 (-)	198
		eHP-39-gene_28	44.89	21077-21301 (-)	74
1	eHP-40 (33481 pb)
		eHP-40-gene_1	59.09	1-198 (-)	66	100	pyrimidine utilization flavin reductase protein F (6.00E-31)	Flavin reductase like domain (3.00E-08)	Escherichia coli H736	Bacteria;Proteobacteria;Gammaproteobacteria;Enterobacteriales;Enterobacteriaceae;Escherichia;
		eHP-40-gene_2	62.71	209-562 (-)	117	82	major tail protein V (6.00E-43)		Escherichia coli G58 1	Bacteria;Proteobacteria;Gammaproteobacteria;Enterobacteriales;Enterobacteriaceae;Escherichia;
		eHP-40-gene_3	54.30	663-848 (-)	61	100	major tail protein V (7.00E-24)		Escherichia coli M718 gb|EGI22870.1| major tail protein V	Bacteria;Proteobacteria;Gammaproteobacteria;Enterobacteriales;Enterobacteriaceae;Escherichia;
		eHP-40-gene_4	46.80	975-1553 (+)	192
		eHP-40-gene_5	44.81	2238-2507 (+)	89
		eHP-40-gene_6	47.19	2550-2852 (+)	100	98	hypothetical protein (6.00E-21)		uncultured virus	Viruses;environmental samples;
		eHP-40-gene_7	45.60	3250-3567 (+)	105
		eHP-40-gene_8	41.89	3671-3892 (+)	73	88	hypothetical protein (1.00E-17)		uncultured virus	Viruses;environmental samples;
		eHP-40-gene_9	44.92	3994-4347 (+)	117	94	hypothetical protein (4.00E-28)		uncultured virus	Viruses;environmental samples;
		eHP-40-gene_10	50.77	4441-5088 (+)	215
		eHP-40-gene_11	47.97	5647-6090 (+)	147	67	hypothetical protein (9.00E-11)		uncultured virus	Viruses;environmental samples;
		eHP-40-gene_12	42.58	6092-6448 (+)	118
		eHP-40-gene_13	47.62	6758-7114 (+)	118	62	hypothetical protein BJ1_gp46 (4.00E-14)		Archaeal BJ1 virus emb|CAL92468.1| hypothetical protein	Viruses;dsDNA viruses, no RNA stage;Caudovirales;Siphoviridae;
		eHP-40-gene_14	45.31	7594-8637 (+)	347	98	conserved hypothetical protein (0.0 )		uncultured virus	Viruses;environmental samples;
		eHP-40-gene_15	44.44	8675-9133 (+)	152	90	hypothetical protein (3.00E-71)		uncultured virus	Viruses;environmental samples;
		eHP-40-gene_16	42.15	9138-9602 (+)	154	97	hypothetical protein (6.00E-80)		uncultured virus	Viruses;environmental samples;
		eHP-40-gene_17	43.44	9763-10860 (+)	365			RTX N-terminal domain (0.00036)
		eHP-40-gene_18	40.51	11708-11902 (+)	64	88	hypothetical protein (9.00E-18)		uncultured virus	Viruses;environmental samples;
		eHP-40-gene_19	44.18	12380-12628 (+)	82	75	hypothetical protein (9.00E-24)		uncultured virus	Viruses;environmental samples;
		eHP-40-gene_20	42.01	12639-14447 (+)	602	68	hypothetical protein (1.00E-126)		uncultured virus	Viruses;environmental samples;
		eHP-40-gene_21	42.28	14517-15086 (+)	189	97	hypothetical translocation domain protein (3.00E-94)		uncultured virus	Viruses;environmental samples;
		eHP-40-gene_22	40.00	15083-15457 (-)	124	98	hypothetical protein (2.00E-65)		uncultured virus	Viruses;environmental samples;
		eHP-40-gene_23	45.34	15457-16089 (-)	210	91	hypothetical protein (2.00E-87)		uncultured virus	Viruses;environmental samples;
		eHP-40-gene_24	43.38	16354-16572 (-)	72	96	hypothetical protein (2.00E-29)		uncultured virus	Viruses;environmental samples;
		eHP-40-gene_25	37.84	16575-17018 (-)	147
		eHP-40-gene_26	43.14	17015-18523 (-)	502	68	hypothetical protein HMPREF9456_03404 (7.00E-54)	ParB-like nuclease domain (6.00E-11)	Dysgonomonas mossii DSM 22836	Bacteria;Bacteroidetes;Bacteroidia;Bacteroidales;Porphyromonadaceae;Dysgonomonas;
		eHP-40-gene_27	42.71	18520-19116 (-)	198
		eHP-40-gene_28	44.67	19584-19883 (-)	99	93	hypothetical protein (6.00E-45)		uncultured virus	Viruses;environmental samples;
		eHP-40-gene_29	40.42	19876-20115 (-)	79	93	hypothetical protein (1.00E-15)		uncultured virus	Viruses;environmental samples;
		eHP-40-gene_30	39.91	20108-20320 (-)	70	91	hypothetical protein (2.00E-18)		uncultured virus	Viruses;environmental samples;
		eHP-40-gene_31	40.00	20365-20694 (+)	109	100	hypothetical protein (1.00E-21)		uncultured virus	Viruses;environmental samples;
		eHP-40-gene_32	41.78	20675-20887 (+)	70
		eHP-40-gene_33	38.81	21158-21358 (+)	66	79	hypothetical protein (3.00E-20)		uncultured virus	Viruses;environmental samples;
		eHP-40-gene_34	44.75	21358-21576 (+)	72	98	probable transcriptional autoregulator (5.00E-27)		uncultured virus	Viruses;environmental samples;
		eHP-40-gene_35	45.26	21507-21791 (+)	94	99	probable transcriptional autoregulator (7.00E-42)		uncultured virus	Viruses;environmental samples;
		eHP-40-gene_36	45.26	21784-22068 (+)	94
		eHP-40-gene_37	41.10	22065-22283 (+)	72
		eHP-40-gene_38	42.46	22773-23024 (+)	83	100	hypothetical protein (1.00E-22)		uncultured virus	Viruses;environmental samples;
		eHP-40-gene_39	41.80	22980-23168 (-)	62
		eHP-40-gene_40	42.92	23519-23737 (+)	72	94	hypothetical protein (6.00E-30)		uncultured virus	Viruses;environmental samples;
		eHP-40-gene_41	46.67	23738-23947 (+)	69
		eHP-40-gene_42	45.64	23928-24122 (+)	64	97	hypothetical protein (3.00E-27)		uncultured virus	Viruses;environmental samples;
		eHP-40-gene_43	40.46	24378-25415 (+)	345	73	hypothetical protein HMPREF9456_03404 (1.00E-55)	ParB-like nuclease domain (1.70E-12)	Dysgonomonas mossii DSM 22836	Bacteria;Bacteroidetes;Bacteroidia;Bacteroidales;Porphyromonadaceae;Dysgonomonas;
		eHP-40-gene_44	42.09	25437-25847 (+)	136	84	conserved hypothetical HTH domain protein (2.00E-50)		uncultured virus	Viruses;environmental samples;
		eHP-40-gene_45	46.54	25840-26823 (+)	327	100	conserved hypothetical protein (6.00E-83)	Terminase-like family (3.60E-22)	uncultured virus	Viruses;environmental samples;
		eHP-40-gene_46	44.59	27133-27354 (+)	73	87	hypothetical protein (4.00E-17)		uncultured virus	Viruses;environmental samples;
		eHP-40-gene_47	43.10	27553-27726 (+)	57	100	hypothetical protein (6.00E-12)		uncultured virus	Viruses;environmental samples;
		eHP-40-gene_48	46.28	28311-28928 (+)	205	55	hypothetical protein (3.00E-22)		Mycobacterium phage Jebeks	Viruses;dsDNA viruses, no RNA stage;Caudovirales;Myoviridae;I3-like viruses;
		eHP-40-gene_49	44.87	29684-29917 (+)	77
		eHP-40-gene_50	43.32	30303-30953 (+)	216	92	hypothetical protein (1.00E-82)		uncultured virus	Viruses;environmental samples;
		eHP-40-gene_51	46.07	31118-31384 (+)	88
		eHP-40-gene_52	44.44	31455-31697 (+)	80
		eHP-40-gene_53	44.62	31746-32117 (+)	123
		eHP-40-gene_54	45.65	32544-32819 (+)	91			Protein of unknown function (DUF2945) (0.00012)
		eHP-40-gene_55	48.10	33203-33412 (+)	69
1	eHP-41 (20197 pb)
		eHP-41-gene_1	44.68	326-748 (+)	140	75	hypothetical protein (3.00E-48)		uncultured virus	Viruses;environmental samples;
		eHP-41-gene_2	45.48	767-1087 (+)	106	93	hypothetical protein (2.00E-12)		uncultured virus	Viruses;environmental samples;
		eHP-41-gene_3	47.03	1051-1437 (+)	128	82	hypothetical protein (2.00E-31)		uncultured virus	Viruses;environmental samples;
		eHP-41-gene_4	39.52	1710-2129 (+)	139
		eHP-41-gene_5	45.48	2240-2593 (+)	117	61	hypothetical protein Hlac_0748 (5.00E-14)		Halorubrum lacusprofundi ATCC 49239	Archaea;Euryarchaeota;Halobacteria;Halobacteriales;Halobacteriaceae;Halorubrum;
		eHP-41-gene_6	44.27	2593-4128 (+)	511	95	conserved hypothetical protein (0.0 )	HTH domain (0.00059)	uncultured virus	Viruses;environmental samples;
		eHP-41-gene_7	44.23	4166-4624 (+)	152	91	hypothetical protein (8.00E-72)		uncultured virus	Viruses;environmental samples;
		eHP-41-gene_8	41.94	4629-5093 (+)	154	97	hypothetical protein (1.00E-79)		uncultured virus	Viruses;environmental samples;
		eHP-41-gene_9	44.23	5254-6363 (+)	369
		eHP-41-gene_10	43.44	6363-7223 (+)	286	92	hypothetical protein (1.00E-146)		uncultured virus	Viruses;environmental samples;
		eHP-41-gene_11	41.36	7223-10000 (+)	925	67	hypothetical protein (0.0 )		uncultured virus	Viruses;environmental samples;
		eHP-41-gene_12	43.03	10284-11036 (-)	250
		eHP-41-gene_13	44.74	11029-11484 (-)	151	87	probable transcriptional autoregulator (1.00E-58)		uncultured virus	Viruses;environmental samples;
		eHP-41-gene_14	40.91	11468-11797 (-)	109	95	hypothetical protein (2.00E-39)		uncultured virus	Viruses;environmental samples;
		eHP-41-gene_15	41.95	12077-12250 (-)	57	96	hypothetical protein (6.00E-22)		uncultured virus	Viruses;environmental samples;
		eHP-41-gene_16	41.03	12491-12646 (+)	51	89	hypothetical protein (1.00E-12)		uncultured virus	Viruses;environmental samples;
		eHP-41-gene_17	46.28	12652-13269 (+)	205
		eHP-41-gene_18	47.06	13543-13695 (-)	50
		eHP-41-gene_19	49.15	14336-15214 (+)	292	54	conserved hypothetical protein containing phage/plasmid primase P4 C terminal domain (5.00E-27)	D5 N terminal like (1.90E-10)	Salinibacter ruber M8	Bacteria;Bacteroidetes;Sphingobacteria;Sphingobacteriales;Rhodothermaceae;Salinibacter;
		eHP-41-gene_20	48.06	15186-15959 (+)	257	65	conserved hypothetical protein containing phage/plasmid primase P4 C terminal domain (2.00E-31)		Salinibacter ruber M8	Bacteria;Bacteroidetes;Sphingobacteria;Sphingobacteriales;Rhodothermaceae;Salinibacter;
		eHP-41-gene_21	49.25	16755-16955 (+)	66	97	hypothetical protein (7.00E-25)		uncultured virus	Viruses;environmental samples;
		eHP-41-gene_22	46.03	16955-17143 (+)	62	94	hypothetical protein (2.00E-25)		uncultured virus	Viruses;environmental samples;
		eHP-41-gene_23	49.08	17187-17675 (+)	162	45	hypothetical protein NatgrDRAFT_0784 (1.00E-05)	Helix-turn-helix domain (2.20E-06)	Natronobacterium gregoryi SP2	Archaea;Euryarchaeota;Halobacteria;Halobacteriales;Halobacteriaceae;Natronobacterium;
		eHP-41-gene_24	48.00	17666-17815 (+)	49
		eHP-41-gene_25	46.93	17831-18985 (+)	384	93	terminase (1.00E-129)	Terminase-like family (1.80E-25)	uncultured virus	Viruses;environmental samples;
		eHP-41-gene_26	46.12	18969-19187 (+)	72	96	hypothetical protein (2.00E-31)		uncultured virus	Viruses;environmental samples;
		eHP-41-gene_27	41.96	19397-19651 (+)	84	100	hypothetical protein (2.00E-33)		uncultured virus	Viruses;environmental samples;
		eHP-41-gene_28	39.29	19761-19928 (+)	55
		eHP-41-gene_29	49.35	19965-20195 (-)	76
1	eHP-42 (23125 pb)
		eHP-42-gene_1	45.58	285-872 (+)	195	61	hypothetical protein (8.00E-26)	Phage Mu protein F like protein(7.80E-08)	uncultured virus	Viruses;environmental samples;
		eHP-42-gene_2	45.29	1271-2725 (+)	484	100	hypothetical protein (8.00E-22)	Protein of unknown function (DUF2945) (3.50E-06)	uncultured virus	Viruses;environmental samples;
		eHP-42-gene_3	51.28	2784-2978 (+)	64	98	hypothetical protein (1.00E-27)		uncultured virus	Viruses;environmental samples;
		eHP-42-gene_4	50.33	3184-3489 (+)	101
		eHP-42-gene_5	48.04	3417-3620 (+)	67
		eHP-42-gene_6	47.62	3617-3847 (+)	76
		eHP-42-gene_7	42.53	5038-5298 (+)	86
		eHP-42-gene_8	43.27	5348-5518 (+)	56
		eHP-42-gene_9	47.14	5925-6134 (+)	69	71	hypothetical protein (2.00E-10)		uncultured virus	Viruses;environmental samples;
		eHP-42-gene_10	38.54	6188-6379 (+)	63	92	hypothetical protein (2.00E-25)		uncultured virus	Viruses;environmental samples;
		eHP-42-gene_11	43.83	6650-6811 (+)	53
		eHP-42-gene_12	44.10	6815-7492 (+)	225	94	hypothetical protein (8.00E-88)		uncultured virus	Viruses;environmental samples;
		eHP-42-gene_13	48.48	7654-8082 (+)	142	55	related to WD40 repeat protein notchless protein (1.00E-12)	WD domain, G-beta repeat (1.50E-10)	Piriformospora indica	Eukaryota;Fungi;Dikarya;Basidiomycota;Agaricomycotina;Agaricomycetes;Sebacinales;Sebacinaceae;Piriformospora;
		eHP-42-gene_14	42.04	8079-8411 (+)	110
		eHP-42-gene_15	48.78	8584-10137 (+)	517	53	hypothetical protein (1.00E-30)		uncultured virus	Viruses;environmental samples;
		eHP-42-gene_16	41.43	10140-10349 (+)	69
		eHP-42-gene_17	46.84	10460-10807 (+)	115	67	hypothetical protein Hlac_0748 (6.00E-18)		Halorubrum lacusprofundi ATCC 49239	Archaea;Euryarchaeota;Halobacteria;Halobacteriales;Halobacteriaceae;Halorubrum;
		eHP-42-gene_18	43.86	10807-12354 (+)	515	92	conserved hypothetical protein (0.0 )	HTH domain (2.10E-05)	uncultured virus	Viruses;environmental samples;
		eHP-42-gene_19	44.44	12392-12850 (+)	152	89	hypothetical protein (9.00E-69)		uncultured virus	Viruses;environmental samples;
		eHP-42-gene_20	42.80	12855-13319 (+)	154	97	hypothetical protein (2.00E-80)		uncultured virus	Viruses;environmental samples;
		eHP-42-gene_21	44.41	13481-14590 (+)	369
		eHP-42-gene_22	43.55	14590-15450 (+)	286	92	hypothetical protein (1.00E-146)		uncultured virus	Viruses;environmental samples;
		eHP-42-gene_23	42.92	15450-18182 (+)	910	84	hypothetical protein (0.0 )		uncultured virus	Viruses;environmental samples;
		eHP-42-gene_24	43.83	18438-19247 (-)	269
		eHP-42-gene_25	43.73	19683-20009 (-)	108	87	hypothetical protein (2.00E-39)		uncultured virus	Viruses;environmental samples;
		eHP-42-gene_26	44.60	20164-20376 (-)	70
		eHP-42-gene_27	42.53	20373-20546 (-)	57	95	hypothetical protein (3.00E-21)		uncultured virus	Viruses;environmental samples;
		eHP-42-gene_28	39.24	20568-20804 (+)	78	85	hypothetical protein (2.00E-13)		uncultured virus	Viruses;environmental samples;
		eHP-42-gene_29	40.14	20797-20943 (+)	48	89	hypothetical protein (1.00E-12)		uncultured virus	Viruses;environmental samples;
		eHP-42-gene_30	45.40	21059-21688 (+)	209
		eHP-42-gene_31	47.48	21678-23048 (+)	456	55	primase 2 family (4.00E-45)	Primase C terminal 2 (PriCT-2) (3.80E-12)	Candidatus Nanosalinarum sp. J07AB56	Bacteria;Tenericutes;Mollicutes;Acholeplasmatales;Acholeplasmataceae;Candidatus Phytoplasma;
1	eHP-D7 (31094 pb)
		eHP-D7-gene_1	45.35	3-49 (+)	748	91	hypothetical protein (1.00E-133)	Phage Mu protein F like protein(3.00E-07)	uncultured virus	Viruses;environmental samples;
		eHP-D7-gene_2	46.27	2538-4106 (+)	522	100	hypothetical protein (9.00E-22)	Protein of unknown function (DUF2945) (1.50E-05)	uncultured virus	Viruses;environmental samples;
		eHP-D7-gene_3	50.86	4165-4569 (+)	134	92	hypothetical protein (1.00E-59)		uncultured virus	Viruses;environmental samples;
		eHP-D7-gene_4	48.76	4566-5777 (+)	403			Phage capsid family (1.10E-06)
		eHP-D7-gene_5	47.41	5828-6871 (+)	347	76	glucanase (1.00E-121)	Concanavalin A-like lectin/glucanases superfamily (2.20E-25)	uncultured virus	Viruses;environmental samples;
		eHP-D7-gene_6	44.27	6868-7260 (+)	130	87	hypothetical protein (4.00E-51)		uncultured virus	Viruses;environmental samples;
		eHP-D7-gene_7	44.17	7379-7618 (+)	79	81	hypothetical protein (2.00E-17)		uncultured virus	Viruses;environmental samples;
		eHP-D7-gene_8	42.91	7627-7908 (+)	93	87	hypothetical protein (5.00E-39)		uncultured virus	Viruses;environmental samples;
		eHP-D7-gene_9	44.17	7917-8276 (+)	119
		eHP-D7-gene_10	46.03	8282-8722 (+)	146	93	hypothetical protein (1.00E-70)		uncultured virus	Viruses;environmental samples;
		eHP-D7-gene_11	38.43	8754-8969 (+)	71	97	hypothetical protein (4.00E-33)		uncultured virus	Viruses;environmental samples;
		eHP-D7-gene_12	38.73	9006-9413 (+)	135
		eHP-D7-gene_13	43.03	9413-9907 (+)	164
		eHP-D7-gene_14	46.89	10018-10371 (+)	117	64	hypothetical protein BJ1_gp46 (1.00E-14)		Archaeal BJ1 virus	Viruses;dsDNA viruses, no RNA stage;Caudovirales;Siphoviridae;
		eHP-D7-gene_15	44.25	10371-11909 (+)	512	93	conserved hypothetical protein (0.0 )		uncultured virus	Viruses;environmental samples;
		eHP-D7-gene_16	43.79	11951-12409 (+)	152	91	hypothetical protein (6.00E-72)		uncultured virus	Viruses;environmental samples;
		eHP-D7-gene_17	44.09	12414-12878 (+)	154	97	hypothetical protein (1.00E-79)		uncultured virus	Viruses;environmental samples;
		eHP-D7-gene_18	43.09	13039-14145 (+)	368
		eHP-D7-gene_19	43.21	14145-15005 (+)	286	92	hypothetical protein (1.00E-147)		uncultured virus	Viruses;environmental samples;
		eHP-D7-gene_20	42.97	15005-17743 (+)	912	81	hypothetical protein (0.0 )		uncultured virus	Viruses;environmental samples;
		eHP-D7-gene_21	44.57	17965-18774 (-)	269
		eHP-D7-gene_22	44.65	19210-19536 (-)	108	85	hypothetical protein (4.00E-37)		uncultured virus	Viruses;environmental samples;
		eHP-D7-gene_23	42.72	19692-19904 (-)	70
		eHP-D7-gene_24	43.10	19901-20074 (-)	57	98	hypothetical protein (3.00E-22)		uncultured virus	Viruses;environmental samples;
		eHP-D7-gene_25	43.23	20141-20332 (+)	63	85	hypothetical protein (1.00E-13)		uncultured virus	Viruses;environmental samples;
		eHP-D7-gene_26	45.95	20476-21093 (+)	205
		eHP-D7-gene_27	50.32	21090-23732 (+)	880	57	conserved hypothetical protein containing phage/plasmid primase P4 C terminal domain (2.00E-74)	D5 N terminal like (1.30E-11)	Salinibacter ruber M8	Bacteria;Bacteroidetes;Sphingobacteria;Sphingobacteriales;Rhodothermaceae;Salinibacter;
		eHP-D7-gene_28	45.05	24151-24645 (+)	164	98	hypothetical protein (9.00E-22)		uncultured virus	Viruses;environmental samples;
		eHP-D7-gene_29	40.83	24899-25285 (+)	128
		eHP-D7-gene_30	41.95	25285-25458 (+)	57	100	hypothetical protein (2.00E-26)		uncultured virus	Viruses;environmental samples;
		eHP-D7-gene_31	44.68	25461-25742 (+)	93
		eHP-D7-gene_32	46.45	25745-25927 (+)	60	97	hypothetical protein (2.00E-26)		uncultured virus	Viruses;environmental samples;
		eHP-D7-gene_33	42.34	25971-26492 (+)	173	56	adn methyltransferase (9.00E-24)	ParB-like nuclease domain (3.20E-15)	Xanthomonas albilineans GPE PC73	Bacteria;Proteobacteria;Gammaproteobacteria;Xanthomonadales;Xanthomonadaceae;Xanthomonas;
		eHP-D7-gene_34	40.13	26495-27097 (+)	200	71	hypothetical protein PHIEF11_0063 (3.00E-50)		Enterococcus phage phiEf11	Viruses;dsDNA viruses, no RNA stage;Caudovirales;Siphoviridae;
		tRNA		27100-27173			Undet-tRNA
		eHP-D7-gene_35	42.31	27233-27466 (+)	77
		eHP-D7-gene_36	47.71	27463-27768 (+)	101	63	hypothetical protein HVO_C0085 (3.00E-16)		Haloferax volcanii DS2	Archaea;Euryarchaeota;Halobacteria;Halobacteriales;Halobacteriaceae;Haloferax;
		eHP-D7-gene_37	43.48	27830-28243 (+)	137	99	conserved hypothetical HTH domain protein (5.00E-73)		uncultured virus	Viruses;environmental samples;
		eHP-D7-gene_38	45.40	28236-29561 (+)	441	96	terminase (1.00E-140)	Terminase-like family (7.60E-26)	uncultured virus	Viruses;environmental samples;
		eHP-D7-gene_39	45.66	29545-29763 (+)	72	92	hypothetical protein (7.00E-32)		uncultured virus	Viruses;environmental samples;
		eHP-D7-gene_40	42.11	29973-30371 (+)	132
		eHP-D7-gene_41	44.30	30364-30591 (+)	75
		eHP-D7-gene_42	43.62	30584-30826 (+)	80	100	hypothetical protein (8.00E-37)		uncultured virus	Viruses;environmental samples;
		eHP-D7-gene_43	36.73	30948-31094 (+)	49
1	eHP-E5 (32692 pb)
		eHP-E5-gene_1	42.35	69-323 (+)	84	100	hypothetical protein (1.00E-39)		uncultured virus	Viruses;environmental samples;
		eHP-E5-gene_2	39.49	390-584 (+)	64	100	hypothetical protein (4.00E-27)		uncultured virus	Viruses;environmental samples;
		eHP-E5-gene_3	47.44	710-1978 (+)	422	53	DNA methylase N 4/N 6 domain containing protein (8.00E-81)	DNA methylase (8.50E-37)	Mycobacterium abscessus 47J26	Bacteria;Actinobacteria;Actinobacteridae;Actinomycetales;Corynebacterineae;Mycobacteriaceae;Mycobacterium;Mycobacterium abscessus;
		eHP-E5-gene_4	44.93	2161-4557 (+)	798	95	hypothetical protein (1.00E-132)	Phage Mu protein F like protein(5.80E-07)	uncultured virus	Viruses;environmental samples;
		eHP-E5-gene_5	44.95	4957-6411 (+)	484	100	hypothetical protein (8.00E-22)	Protein of unknown function (DUF2945) (2.20E-05)	uncultured virus	Viruses;environmental samples;
		eHP-E5-gene_6	50.62	6470-6874 (+)	134	92	hypothetical protein (1.00E-59)		uncultured virus	Viruses;environmental samples;
		eHP-E5-gene_7	48.10	6871-8082 (+)	403			Phage capsid family (1.20E-05)
		eHP-E5-gene_8	49.76	8128-8949 (+)	273	59	conserved hypothetical protein (8.00E-68)		uncultured virus	Viruses;environmental samples;
		eHP-E5-gene_9	46.74	8962-9252 (+)	96
		eHP-E5-gene_10	45.42	9366-9605 (+)	79	100	hypothetical protein (2.00E-17)		uncultured virus	Viruses;environmental samples;
		eHP-E5-gene_11	44.68	9614-9895 (+)	93	100	hypothetical protein (2.00E-46)		uncultured virus	Viruses;environmental samples;
		eHP-E5-gene_12	42.78	9904-10263 (+)	119
		eHP-E5-gene_13	46.26	10269-10709 (+)	146	93	hypothetical protein (2.00E-71)		uncultured virus	Viruses;environmental samples;
		eHP-E5-gene_14	38.54	10769-10960 (+)	63	98	hypothetical protein (1.00E-29)		uncultured virus	Viruses;environmental samples;
		eHP-E5-gene_15	46.72	11002-11397 (+)	131
		eHP-E5-gene_16	46.39	11401-12480 (+)	359	83	hypothetical protein (1.00E-153)		uncultured virus	Viruses;environmental samples;
		eHP-E5-gene_17	45.57	12641-13645 (+)	334	78	hypothetical protein (2.00E-28)		uncultured virus	Viruses;environmental samples;
		eHP-E5-gene_18	44.90	13769-14131 (+)	120	61	hypothetical protein Hlac_0748 (4.00E-14)		Halorubrum lacusprofundi ATCC 49239	Archaea;Euryarchaeota;Halobacteria;Halobacteriales;Halobacteriaceae;Halorubrum;
		eHP-E5-gene_19	44.10	14131-15672 (+)	513	95	conserved hypothetical protein (0.0 )	HTH domain (0.00076)	uncultured virus	Viruses;environmental samples;
		eHP-E5-gene_20	43.57	15714-16172 (+)	152	90	hypothetical protein (3.00E-71)		uncultured virus	Viruses;environmental samples;
		eHP-E5-gene_21	43.01	16177-16641 (+)	154	97	hypothetical protein (4.00E-79)		uncultured virus	Viruses;environmental samples;
		eHP-E5-gene_22	43.81	16803-17909 (+)	368
		eHP-E5-gene_23	43.90	17909-18769 (+)	286	92	hypothetical protein (1.00E-146)		uncultured virus	Viruses;environmental samples;
		eHP-E5-gene_24	43.93	18769-21495 (+)	908	84	hypothetical protein (0.0 )		uncultured virus	Viruses;environmental samples;
		eHP-E5-gene_25	42.77	21717-22532 (-)	271
		eHP-E5-gene_26	44.52	22525-22980 (-)	151	87	probable transcriptional autoregulator (1.00E-58)		uncultured virus	Viruses;environmental samples;
		eHP-E5-gene_27	40.64	22964-23305 (-)	113	81	hypothetical protein (2.00E-40)		uncultured virus	Viruses;environmental samples;
		eHP-E5-gene_28	43.10	23574-23747 (-)	57	96	hypothetical protein (6.00E-22)		uncultured virus	Viruses;environmental samples;
		eHP-E5-gene_29	42.19	23814-24005 (+)	63	85	hypothetical protein (3.00E-13)		uncultured virus	Viruses;environmental samples;
		eHP-E5-gene_30	40.82	23998-24144 (+)	48	89	hypothetical protein (1.00E-12)		uncultured virus	Viruses;environmental samples;
		eHP-E5-gene_31	45.95	24150-24767 (+)	205
		eHP-E5-gene_32	50.13	24764-27406 (+)	880	56	conserved hypothetical protein containing phage/plasmid primase P4 C terminal domain (3.00E-74)	D5 N terminal like (1.00E-09)	Salinibacter ruber M8	Bacteria;Bacteroidetes;Sphingobacteria;Sphingobacteriales;Rhodothermaceae;Salinibacter;
		eHP-E5-gene_33	43.23	27822-28316 (+)	164	98	hypothetical protein (4.00E-22)		uncultured virus	Viruses;environmental samples;
		eHP-E5-gene_34	39.14	28576-28971 (+)	131
		eHP-E5-gene_35	46.97	29126-29323 (+)	65	97	hypothetical protein (5.00E-26)		uncultured virus	Viruses;environmental samples;
		eHP-E5-gene_36	46.56	29323-29511 (+)	62	97	hypothetical protein (5.00E-27)		uncultured virus	Viruses;environmental samples;
		eHP-E5-gene_37	49.69	29556-30044 (+)	162	45	hypothetical protein NatgrDRAFT_0784 (1.00E-05)	Helix-turn-helix domain (2.20E-06)	Natronobacterium gregoryi SP2	Archaea;Euryarchaeota;Halobacteria;Halobacteriales;Halobacteriaceae;Natronobacterium;
		eHP-E5-gene_38	46.26	30035-31357 (+)	440	94	terminase (1.00E-131)	Terminase-like family (2.60E-25)	uncultured virus	Viruses;environmental samples;
		eHP-E5-gene_39	44.44	31341-31565 (+)	74	95	hypothetical protein (6.00E-34)		uncultured virus	Viruses;environmental samples;
		eHP-E5-gene_40	48.81	31769-32020 (+)	83
		eHP-E5-gene_41	42.35	32326-32580 (+)	84	100	hypothetical protein (1.00E-39)		uncultured virus	Viruses;environmental samples;
2	eHP-23 (31231 pb)
		eHP-23-gene_1	42.42	2-397 (+)	131
		eHP-23-gene_2	41.07	394-897 (+)	167
		eHP-23-gene_3	49.86	958-1314 (+)	118
		eHP-23-gene_4	45.96	1376-1945 (+)	189
		eHP-23-gene_5	45.10	1984-2442 (+)	152
		eHP-23-gene_6	43.32	2449-4752 (+)	767	56	VCBS (2.00E-11)	Concanavalin A-like lectin/glucanases superfamily (7.50E-19)	Beggiatoa sp. PS	Bacteria;Proteobacteria;Gammaproteobacteria;Thiotrichales;Thiotrichaceae;Beggiatoa;
		eHP-23-gene_7	44.62	4745-5320 (+)	191
		eHP-23-gene_8	44.88	5325-5930 (+)	201
		eHP-23-gene_9	47.71	5927-6232 (+)	101	57	hypothetical protein (1.00E-08)	Bacteriophage protein of unknown function (DUF646)(4.50E-16)	Enterococcus phage phiFL1A	Viruses;dsDNA viruses, no RNA stage;Caudovirales;Siphoviridae;
		eHP-23-gene_10	44.58	6321-6809 (+)	162
		eHP-23-gene_11	44.93	6814-7701 (+)	295
		eHP-23-gene_12	45.87	7698-8048 (+)	116
		eHP-23-gene_13	41.67	8126-8257 (+)	43
		eHP-23-gene_14	49.27	8261-8875 (+)	204
		eHP-23-gene_15	48.82	8879-9388 (+)	169
		eHP-23-gene_16	46.43	9390-11504 (+)	704
		eHP-23-gene_17	32.93	11501-11746 (+)	81
		eHP-23-gene_18	46.67	11774-12088 (+)	104
		tRNA		12206-12349			Ser-ACT-tRNA
		tRNA		12355-12441			Leu-TAG-tRNA
		tRNA		12450-12535			Leu-TAA-tRNA
		eHP-23-gene_19	39.58	13008-13391 (+)	127
		eHP-23-gene_20	42.35	13392-13646 (+)	84
		eHP-23-gene_21	35.50	13931-14392 (+)	153
		eHP-23-gene_22	42.68	14453-14773 (+)	106
		eHP-23-gene_23	45.41	15050-15256 (+)	68
		eHP-23-gene_24	36.84	15259-15429 (+)	56
		eHP-23-gene_25	47.82	15763-16197 (+)	144
		eHP-23-gene_26	36.51	16194-16979 (+)	261	51	gp86 (4.00E-20)		Mycobacterium phage Larva	Viruses;dsDNA viruses, no RNA stage;Caudovirales;Myoviridae;I3-like viruses;
		eHP-23-gene_27	46.20	16997-17167 (+)	56
		eHP-23-gene_28	44.53	17265-17657 (+)	130
		eHP-23-gene_29	37.36	17647-17994 (+)	115
		eHP-23-gene_30	44.44	18015-18266 (+)	83
		eHP-23-gene_31	37.80	18263-18508 (+)	81
		eHP-23-gene_32	46.71	18548-19018 (+)	156			Helix-turn-helix domain (5.40E-05)
		eHP-23-gene_33	41.40	19103-19387 (+)	94
		eHP-23-gene_34	43.17	19476-19658 (-)	60
		eHP-23-gene_35	45.40	19723-19896 (+)	57
		eHP-23-gene_36	46.13	19933-20307 (+)	124
		eHP-23-gene_37	41.31	20311-20523 (+)	70
		eHP-23-gene_38	43.15	20691-21026 (+)	111
		eHP-23-gene_39	44.16	21207-22619 (+)	470	49	hypothetical protein Thit_1395 (5.00E-18)	Terminase-like family (6.20E-12)	Thermoanaerobacter italicus Ab9	Bacteria;Firmicutes;Clostridia;Thermoanaerobacterales;Thermoanaerobacteraceae;Thermoanaerobacter;
		eHP-23-gene_40	40.66	22616-23011 (+)	131
		eHP-23-gene_41	44.93	23062-25743 (+)	893	54	capsid protein gpC (1.00E-12)	Phage portal protein (1.80E-23)	Natrialba phage PhiCh1	Viruses;dsDNA viruses, no RNA stage;Caudovirales;Myoviridae;
		eHP-23-gene_42	44.85	25802-27754 (+)	650	58	peptidase U35 phage prohead HK97 (2.00E-18)	Caudovirus prohead protease (3.20E-10)	Natrialba magadii ATCC 43099	Archaea;Euryarchaeota;Halobacteria;Halobacteriales;Halobacteriaceae;Natrialba;
		eHP-23-gene_43	47.79	27788-28984 (+)	398	56	hypothetical protein Nmag_1645 (3.00E-49)		Natrialba magadii ATCC 43099	Archaea;Euryarchaeota;Halobacteria;Halobacteriales;Halobacteriaceae;Natrialba;
		eHP-23-gene_44	39.10	29339-29806 (+)	155	65	HNH endonuclease (2.00E-06)	Helix-turn-helix (2.60E-06)	Gramella forsetii KT0803	Bacteria;Bacteroidetes;Flavobacteria;Flavobacteriales;Flavobacteriaceae;Gramella;
		eHP-23-gene_45	38.96	29856-30299 (+)	147
		eHP-23-gene_46	44.24	30372-30692 (+)	106
		eHP-23-gene_47	46.35	30689-30880 (+)	63
2	eHP-35 (31263 pb)
		eHP-35-gene_1	38.24	523-909 (+)	128
		eHP-35-gene_2	40.82	909-1175 (+)	88
		eHP-35-gene_3	45.41	1462-1668 (+)	68
		eHP-35-gene_4	47.39	2005-2445 (+)	146
		eHP-35-gene_5	48.85	2530-2703 (+)	57
		eHP-35-gene_6	45.87	2801-3151 (+)	116
		eHP-35-gene_7	42.40	3144-4400 (+)	418	54	type II DNA modification methyltransferase (1.00E-65)	C-5 cytosine-specific DNA methylase (5.10E-80)	Streptococcus mitis B6	Bacteria;Firmicutes;Lactobacillales;Streptococcaceae;Streptococcus;
		eHP-35-gene_8	37.50	4390-4677 (+)	95
		eHP-35-gene_9	38.10	4699-4950 (+)	83
		eHP-35-gene_10	36.59	4947-5192 (+)	81
		eHP-35-gene_11	46.44	5271-5705 (+)	144			Helix-turn-helix domain (4.70E-05)
		eHP-35-gene_12	40.43	5790-6071 (+)	93
		eHP-35-gene_13	43.72	6160-6342 (-)	60
		eHP-35-gene_14	44.83	6678-6851 (+)	57
		eHP-35-gene_15	45.30	6913-7263 (+)	116
		eHP-35-gene_16	45.54	7460-7795 (+)	111
		eHP-35-gene_17	44.80	7976-9388 (+)	470	50	hypothetical protein Thit_1395 (9.00E-19)		Thermoanaerobacter italicus Ab9	Bacteria;Firmicutes;Clostridia;Thermoanaerobacterales;Thermoanaerobacteraceae;Thermoanaerobacter;
		eHP-35-gene_18	42.42	9385-9780 (+)	131
		eHP-35-gene_19	44.71	9831-12089 (+)	752	40	hypothetical protein Nmag_1647 (7.00E-10)	Phage portal protein (1.90E-22)	Natrialba magadii ATCC 43099	Archaea;Euryarchaeota;Halobacteria;Halobacteriales;Halobacteriaceae;Natrialba;
		eHP-35-gene_20	46.86	12097-12510 (+)	137			Phage Mu protein F like protein(0.00012)
		eHP-35-gene_21	44.96	12569-14521 (+)	650	58	peptidase U35 phage prohead HK97 (2.00E-18)	Caudovirus prohead protease (3.20E-10)	Natrialba magadii ATCC 43099	Archaea;Euryarchaeota;Halobacteria;Halobacteriales;Halobacteriaceae;Natrialba;
		eHP-35-gene_22	47.45	14555-15751 (+)	398	56	hypothetical protein Nmag_1645 (2.00E-49)		Natrialba magadii ATCC 43099	Archaea;Euryarchaeota;Halobacteria;Halobacteriales;Halobacteriaceae;Natrialba;
		eHP-35-gene_23	38.30	15869-16573 (+)	234	57	hypothetical protein Rpdx1_2983 (3.00E-24)	HNH endonuclease (2.60E-09)	Rhodopseudomonas palustris DX 1	Bacteria;Proteobacteria;Alphaproteobacteria;Rhizobiales;Bradyrhizobiaceae;Rhodopseudomonas;
		eHP-35-gene_24	38.29	16623-17066 (+)	147
		eHP-35-gene_25	41.67	17142-17297 (+)	51
		eHP-35-gene_26	45.03	17291-17461 (+)	56
		eHP-35-gene_27	43.78	17458-17859 (+)	133
		eHP-35-gene_28	41.27	17856-18359 (+)	167
		eHP-35-gene_29	49.58	18420-18776 (+)	118
		eHP-35-gene_30	47.02	18844-19413 (+)	189
		eHP-35-gene_31	45.53	19452-19910 (+)	152
		eHP-35-gene_32	42.41	19922-22213 (+)	763			Concanavalin A-like lectin/glucanases superfamily (1.60E-16)
		eHP-35-gene_33	44.27	22206-22781 (+)	191
		eHP-35-gene_34	45.05	22786-23391 (+)	201
		eHP-35-gene_35	47.39	23388-23693 (+)	101	57	hypothetical protein (1.00E-08)	Bacteriophage protein of unknown function (DUF646)(4.50E-16)	Enterococcus phage phiFL1A	Viruses;dsDNA viruses, no RNA stage;Caudovirales;Siphoviridae;
		eHP-35-gene_36	44.38	23787-24275 (+)	162
		eHP-35-gene_37	45.38	24280-25167 (+)	295
		eHP-35-gene_38	44.44	25164-25514 (+)	116
		eHP-35-gene_39	42.72	25511-25723 (+)	70
		eHP-35-gene_40	49.11	25727-26341 (+)	204
		eHP-35-gene_41	48.43	26345-26854 (+)	169
		eHP-35-gene_42	46.52	26856-28970 (+)	704
		eHP-35-gene_43	33.33	28967-29212 (+)	81
		eHP-35-gene_44	48.35	29282-29554 (+)	90
		tRNA		29672-29815			Ser-ACT-tRNA
		tRNA		29821-29907			Leu-TAG-tRNA
		tRNA		29916-30001			Leu-TAA-tRNA
		eHP-35-gene_45	43.48	30059-30472 (+)	137
		eHP-35-gene_46	38.54	30474-30857 (+)	127
		eHP-35-gene_47	46.67	30858-31112 (+)	84
3	eHP-4 (30520 pb)
		eHP-4-gene_1	53.87	1-1125 (+)	374
		eHP-4-gene_2	52.59	1191-2462 (+)	423	55	DNA methylase N 4/N 6 domain containing protein (1.00E-74)	DNA methylase (5.40E-38)	Delftia sp. Cs1 4	Bacteria;Proteobacteria;Betaproteobacteria;Burkholderiales;Comamonadaceae;Delftia;
		eHP-4-gene_3	57.04	2511-2915 (+)	134	62	hypothetical protein (2.00E-23)		uncultured virus	Viruses;environmental samples;
		eHP-4-gene_4	58.27	2915-4129 (+)	404			Phage capsid family (1.10E-08)
		eHP-4-gene_5	54.32	4217-4459 (+)	80
		eHP-4-gene_6	49.82	4460-4744 (+)	94	76	hypothetical protein (3.00E-16)		uncultured virus	Viruses;environmental samples;
		eHP-4-gene_7	47.72	4800-5369 (+)	189	49	conserved protein (8.00E-37)		Environmental halophage 1 AAJ 2005	Viruses;unclassified phages;environmental samples;
		eHP-4-gene_8	52.46	5431-5796 (+)	121	57	hypothetical protein (2.00E-16)		uncultured virus	Viruses;environmental samples;
		eHP-4-gene_9	53.29	5796-6236 (+)	146	68	hypothetical protein (3.00E-30)	Bacteriophage protein of unknown function (DUF646)(4.60E-05)	uncultured virus	Viruses;environmental samples;
		eHP-4-gene_10	45.98	6220-6480 (+)	86
		eHP-4-gene_11	51.59	6467-6937 (+)	156
		eHP-4-gene_12	53.25	7030-7275 (+)	81
		eHP-4-gene_13	51.85	7313-7771 (+)	152	84	hypothetical protein (6.00E-52)		uncultured virus	Viruses;environmental samples;
		eHP-4-gene_14	51.18	7811-8275 (+)	154
		eHP-4-gene_15	51.39	8465-8752 (-)	95
		eHP-4-gene_16	49.48	8832-9977 (+)	381
		eHP-4-gene_17	52.20	9974-10837 (+)	287	76	hypothetical protein (2.00E-95)		uncultured virus	Viruses;environmental samples;
		eHP-4-gene_18	50.09	10876-11448 (+)	190
		eHP-4-gene_19	45.57	11450-12160 (+)	236			Concanavalin A-like lectin/glucanases superfamily (9.50E-08)
		eHP-4-gene_20	48.83	12186-15230 (+)	1014	54	hypothetical protein (1.00E-145)	Phage tail-collar fibre protein (0.00012)	uncultured virus	Viruses;environmental samples;
		eHP-4-gene_21	51.80	15227-15448 (-)	73
		eHP-4-gene_22	51.19	15473-15640 (-)	55
		eHP-4-gene_23	53.33	15738-15872 (-)	44
		eHP-4-gene_24	54.64	16002-16184 (-)	60	63	hypothetical protein (2.00E-07)		uncultured virus	Viruses;environmental samples;
		eHP-4-gene_25	49.15	16653-17063 (+)	136	53	hypothetical protein (7.00E-07)		uncultured virus	Viruses;environmental samples;
		eHP-4-gene_26	50.00	17280-17513 (+)	77
		eHP-4-gene_27	46.75	17510-17740 (+)	76	55	hypothetical protein J07AB43_02620 (5.00E-08)		Candidatus Nanosalina sp. J07AB43	Bacteria;Tenericutes;Mollicutes;Acholeplasmatales;Acholeplasmataceae;Candidatus Phytoplasma;
		eHP-4-gene_28	52.48	18125-18427 (+)	100
		eHP-4-gene_29	52.54	18424-18876 (+)	150
		eHP-4-gene_30	50.04	18873-20075 (+)	400	60	phage N 6 adenine methyltransferase (3.00E-20)	DNA N-6-adenine-methyltransferase (Dam) (2.50E-24)	Halorhabdus tiamatea SARL4B	Archaea;Euryarchaeota;Halobacteria;Halobacteriales;Halobacteriaceae;Halorhabdus;
		eHP-4-gene_31	44.39	20072-20650 (+)	192	49	hypothetical protein AM1_F0033 (1.00E-05)		Acaryochloris marina MBIC11017	Bacteria;Cyanobacteria;Acaryochloris;
		eHP-4-gene_32	46.34	20647-20892 (+)	81
		eHP-4-gene_33	50.81	20885-21130 (+)	81
		eHP-4-gene_34	47.22	21340-21555 (+)	71
		eHP-4-gene_35	52.88	21542-21853 (-)	103
		eHP-4-gene_36	50.33	22059-22358 (+)	99
		eHP-4-gene_37	52.44	22351-22575 (+)	74
		eHP-4-gene_38	46.28	22568-22930 (+)	120
		eHP-4-gene_39	52.45	22927-23517 (+)	196
		eHP-4-gene_40	52.20	23517-23903 (+)	128
		eHP-4-gene_41	52.15	23900-24085 (+)	61
		eHP-4-gene_42	50.00	24041-24226 (-)	61
		eHP-4-gene_43	51.48	24415-24921 (+)	168	62	hypothetical protein NatgrDRAFT_0784 (7.00E-34)	Helix-turn-helix domain (1.50E-05)	Natronobacterium gregoryi SP2	Archaea;Euryarchaeota;Halobacteria;Halobacteriales;Halobacteriaceae;Natronobacterium;
		eHP-4-gene_44	50.70	24903-26261 (+)	452	62	terminase (1.00E-59)	Terminase-like family (1.30E-20)	uncultured virus	Viruses;environmental samples;
		eHP-4-gene_45	51.64	26254-26466 (+)	70	70	hypothetical protein (2.00E-13)		uncultured virus	Viruses;environmental samples;
		eHP-4-gene_46	44.98	26523-26831 (+)	102
		eHP-4-gene_47	54.17	26828-27043 (+)	71
		eHP-4-gene_48	52.01	27188-29623 (+)	811	71	hypothetical protein (4.00E-84)	Phage Mu protein F like protein(0.00063)	uncultured virus	Viruses;environmental samples;
		eHP-4-gene_49	48.98	29983-30519 (-)	178			Calcineurin-like phosphoesterase superfamily domain (0.00063)
3	eHP-8 (34381 pb)
		eHP-8-gene_1	52.80	79-828 (+)	249	51	PAPS reductase (7.00E-27)	Phosphoadenosine phosphosulfate reductase family (1.20E-15)	Rhodococcus phage ReqiPine5	Viruses;dsDNA viruses, no RNA stage;Caudovirales;Siphoviridae;
		eHP-8-gene_2	53.40	979-2742 (+)	587
		eHP-8-gene_3	52.98	2808-3896 (+)	362	55	cytosine methylase (4.00E-90)	DNA methylase (1.50E-49)	Halobacterium phage phiH	Viruses;dsDNA viruses, no RNA stage;Caudovirales;Myoviridae;phiH-like viruses;
		eHP-8-gene_4	57.28	3945-4349 (+)	134	62	hypothetical protein (2.00E-23)		uncultured virus	Viruses;environmental samples;
		eHP-8-gene_5	57.53	4349-5563 (+)	404			Phage capsid family (1.80E-08)
		eHP-8-gene_6	53.66	5651-5896 (+)	81
		eHP-8-gene_7	50.53	5897-6181 (+)	94	67	hypothetical protein (5.00E-14)		uncultured virus	Viruses;environmental samples;
		eHP-8-gene_8	42.54	6185-7042 (+)	285	57	D12 class N6 adenine specific DNA methyltransferase (3.00E-46)	D12 class N6 adenine-specific DNA methyltransferase(1.40E-21)	Halopiger xanaduensis SH 6	Archaea;Euryarchaeota;Halobacteria;Halobacteriales;Halobacteriaceae;Halopiger;
		eHP-8-gene_9	51.64	7067-7432 (+)	121	57	hypothetical protein (9.00E-17)		uncultured virus	Viruses;environmental samples;
		eHP-8-gene_10	53.97	7432-7872 (+)	146	66	hypothetical protein (1.00E-29)	Bacteriophage protein of unknown function (DUF646)(7.80E-05)	uncultured virus	Viruses;environmental samples;
		eHP-8-gene_11	44.83	7856-8116 (+)	86
		eHP-8-gene_12	50.74	8103-8573 (+)	156
		eHP-8-gene_13	51.22	8666-8911 (+)	81
		eHP-8-gene_14	51.20	8954-9412 (+)	152	85	hypothetical protein (9.00E-53)		uncultured virus	Viruses;environmental samples;
		eHP-8-gene_15	50.97	9452-9916 (+)	154
		eHP-8-gene_16	56.61	9894-10082 (+)	62
		eHP-8-gene_17	44.95	10320-11378 (+)	352			Baculovirus polyhedron envelope protein, PEP, C terminus
		eHP-8-gene_18	50.30	12248-13078 (+)	276	74	hypothetical protein (6.00E-90)		uncultured virus	Viruses;environmental samples;
		eHP-8-gene_19	49.34	13117-13722 (+)	201
		eHP-8-gene_20	42.29	13724-14404 (+)	226			Concanavalin A-like lectin/glucanases superfamily (8.60E-07)
		eHP-8-gene_21	49.25	14469-17471 (+)	1000	59	hypothetical protein (1.00E-144)	Phage tail-collar fibre protein (0.00012)	uncultured virus	Viruses;environmental samples;
		eHP-8-gene_22	50.96	17533-18105 (+)	190	53	hypothetical translocation domain protein (3.00E-17)		uncultured virus	Viruses;environmental samples;
		eHP-8-gene_23	49.55	18102-18323 (-)	73
		eHP-8-gene_24	48.33	18348-18587 (-)	79
		eHP-8-gene_25	52.38	18746-18934 (-)	62	80	hypothetical protein (1.00E-13)		uncultured virus	Viruses;environmental samples;
		eHP-8-gene_26	54.84	18937-19122 (-)	61
		eHP-8-gene_27	45.83	19208-19375 (+)	55
		eHP-8-gene_28	49.16	19639-19935 (+)	98
		eHP-8-gene_29	47.93	19932-20342 (+)	136	53	hypothetical protein (7.00E-07)		uncultured virus	Viruses;environmental samples;
		eHP-8-gene_30	47.86	20562-20795 (+)	77
		eHP-8-gene_31	45.02	20792-21022 (+)	76	55	hypothetical protein J07AB43_02620 (5.00E-06)		Candidatus Nanosalina sp. J07AB43	Bacteria;Tenericutes;Mollicutes;Acholeplasmatales;Acholeplasmataceae;Candidatus Phytoplasma;
		eHP-8-gene_32	51.85	21402-21725 (+)	107
		eHP-8-gene_33	46.67	21712-21876 (+)	54
		eHP-8-gene_34	53.64	21873-22325 (+)	150
		eHP-8-gene_35	51.53	22322-22843 (+)	173
		eHP-8-gene_36	46.50	22833-23075 (+)	80
		eHP-8-gene_37	50.81	23068-23313 (+)	81
		eHP-8-gene_38	50.93	23523-23738 (+)	71
		eHP-8-gene_39	53.85	23725-24036 (-)	103
		eHP-8-gene_40	52.48	24107-24247 (+)	46
		eHP-8-gene_41	54.50	24240-24461 (+)	73
		eHP-8-gene_42	56.01	24458-25039 (+)	193	64	hypothetical protein (7.00E-18)		uncultured virus	Viruses;environmental samples;
		eHP-8-gene_43	51.68	25036-25422 (+)	128	58	hypothetical protein (8.00E-06)		uncultured virus	Viruses;environmental samples;
		eHP-8-gene_44	41.78	25419-25643 (+)	74
		eHP-8-gene_45	49.46	25640-25825 (+)	61
		eHP-8-gene_46	50.46	25791-26006 (+)	71
		eHP-8-gene_47	54.00	26155-26667 (+)	170	49	hypothetical protein NatgrDRAFT_0784 (5.00E-07)	Helix-turn-helix domain (2.10E-06)	Natronobacterium gregoryi SP2	Archaea;Euryarchaeota;Halobacteria;Halobacteriales;Halobacteriaceae;Natronobacterium;
		eHP-8-gene_48	50.07	26689-27399 (+)	236	47	HNH endonuclease (1.00E-22)	HNH endonuclease (6.00E-08)	Halobacterium sp. DL1	Archaea;Euryarchaeota;Halobacteria;Halobacteriales;Halobacteriaceae;Halobacterium;
		eHP-8-gene_49	52.54	27366-28703 (+)	445	67	terminase (1.00E-67)	Terminase-like family (3.40E-19)	uncultured virus	Viruses;environmental samples;
		eHP-8-gene_50	53.43	28696-28899 (+)	67	73	hypothetical protein (2.00E-15)		uncultured virus	Viruses;environmental samples;
		eHP-8-gene_51	45.83	28956-29147 (+)	63
		eHP-8-gene_52	54.17	29147-29362 (+)	71
		eHP-8-gene_53	42.40	29359-29700 (+)	113	66	hypothetical protein HacjB3_05660 (2.00E-13)		Halalkalicoccus jeotgali B3	Archaea;Euryarchaeota;Halobacteria;Halobacteriales;Halobacteriaceae;Halalkalicoccus;
		eHP-8-gene_54	52.59	29845-32280 (+)	811	71	hypothetical protein (1.00E-83)	Phage portal protein (4.20E-07)	uncultured virus	Viruses;environmental samples;
		eHP-8-gene_55	50.79	32490-32741 (+)	83
		eHP-8-gene_56	50.13	32751-33917 (-)	388			Calcineurin-like phosphoesterase superfamily domain (5.80E-10)
		eHP-8-gene_57	55.56	34018-34332 (+)	104
3	eHP-13 (35126 pb)
		eHP-13-gene_1	57.54	274-525 (+)	83
		eHP-13-gene_2	52.67	542-1291 (+)	249	51	PAPS reductase (4.00E-27)	Phosphoadenosine phosphosulfate reductase family (4.70E-16)	Rhodococcus phage ReqiPine5	Viruses;dsDNA viruses, no RNA stage;Caudovirales;Siphoviridae;
		eHP-13-gene_3	53.40	1442-3205 (+)	587
		eHP-13-gene_4	52.98	3271-4359 (+)	362	55	cytosine methylase (4.00E-90)	DNA methylase (1.50E-49)	Halobacterium phage phiH	Viruses;dsDNA viruses, no RNA stage;Caudovirales;Myoviridae;phiH-like viruses;
		eHP-13-gene_5	57.28	4408-4812 (+)	134	62	hypothetical protein (2.00E-23)		uncultured virus	Viruses;environmental samples;
		eHP-13-gene_6	57.53	4812-6026 (+)	404			Phage capsid family (1.80E-08)
		eHP-13-gene_7	53.66	6114-6359 (+)	81
		eHP-13-gene_8	50.53	6360-6644 (+)	94	67	hypothetical protein (5.00E-14)		uncultured virus	Viruses;environmental samples;
		eHP-13-gene_9	42.54	6648-7505 (+)	285	57	D12 class N6 adenine specific DNA methyltransferase (3.00E-46)	D12 class N6 adenine-specific DNA methyltransferase(1.40E-21)	Halopiger xanaduensis SH 6	Archaea;Euryarchaeota;Halobacteria;Halobacteriales;Halobacteriaceae;Halopiger;
		eHP-13-gene_10	51.64	7530-7895 (+)	121	57	hypothetical protein (9.00E-17)		uncultured virus	Viruses;environmental samples;
		eHP-13-gene_11	53.97	7895-8335 (+)	146	66	hypothetical protein (1.00E-29)	Bacteriophage protein of unknown function (DUF646)(7.80E-05)	uncultured virus	Viruses;environmental samples;
		eHP-13-gene_12	44.83	8319-8579 (+)	86
		eHP-13-gene_13	50.74	8566-9036 (+)	156
		eHP-13-gene_14	51.22	9129-9374 (+)	81
		eHP-13-gene_15	51.20	9417-9875 (+)	152	85	hypothetical protein (9.00E-53)		uncultured virus	Viruses;environmental samples;
		eHP-13-gene_16	50.97	9915-10379 (+)	154
		eHP-13-gene_17	56.61	10357-10545 (+)	62
		eHP-13-gene_18	44.95	10783-11841 (+)	352			Baculovirus polyhedron envelope protein, PEP, C terminus
		eHP-13-gene_19	50.30	12711-13541 (+)	276	74	hypothetical protein (6.00E-90)		uncultured virus	Viruses;environmental samples;
		eHP-13-gene_20	49.34	13580-14185 (+)	201
		eHP-13-gene_21	42.29	14187-14867 (+)	226			Concanavalin A-like lectin/glucanases superfamily (8.60E-07)
		eHP-13-gene_22	49.25	14932-17934 (+)	1000	59	hypothetical protein (1.00E-144)	Phage tail-collar fibre protein (0.00012)	uncultured virus	Viruses;environmental samples;
		eHP-13-gene_23	50.96	17996-18568 (+)	190	53	hypothetical translocation domain protein (3.00E-17)		uncultured virus	Viruses;environmental samples;
		eHP-13-gene_24	49.55	18565-18786 (-)	73
		eHP-13-gene_25	48.33	18811-19050 (-)	79
		eHP-13-gene_26	52.38	19209-19397 (-)	62	80	hypothetical protein (1.00E-13)		uncultured virus	Viruses;environmental samples;
		eHP-13-gene_27	54.84	19400-19585 (-)	61
		eHP-13-gene_28	45.83	19671-19838 (+)	55
		eHP-13-gene_29	49.16	20102-20398 (+)	98
		eHP-13-gene_30	47.93	20395-20805 (+)	136	53	hypothetical protein (7.00E-07)		uncultured virus	Viruses;environmental samples;
		eHP-13-gene_31	47.86	21025-21258 (+)	77
		eHP-13-gene_32	45.02	21255-21485 (+)	76	55	hypothetical protein J07AB43_02620 (5.00E-06)		Candidatus Nanosalina sp. J07AB43	Bacteria;Tenericutes;Mollicutes;Acholeplasmatales;Acholeplasmataceae;Candidatus Phytoplasma;
		eHP-13-gene_33	51.85	21865-22188 (+)	107
		eHP-13-gene_34	46.67	22175-22339 (+)	54
		eHP-13-gene_35	53.64	22336-22788 (+)	150
		eHP-13-gene_36	51.53	22785-23306 (+)	173
		eHP-13-gene_37	46.50	23296-23538 (+)	80
		eHP-13-gene_38	50.81	23531-23776 (+)	81
		eHP-13-gene_39	50.93	23986-24201 (+)	71
		eHP-13-gene_40	53.85	24188-24499 (-)	103
		eHP-13-gene_41	52.48	24570-24710 (+)	46
		eHP-13-gene_42	54.50	24703-24924 (+)	73
		eHP-13-gene_43	56.01	24921-25502 (+)	193	64	hypothetical protein (7.00E-18)		uncultured virus	Viruses;environmental samples;
		eHP-13-gene_44	51.68	25499-25885 (+)	128	58	hypothetical protein (8.00E-06)		uncultured virus	Viruses;environmental samples;
		eHP-13-gene_45	41.78	25882-26106 (+)	74
		eHP-13-gene_46	49.46	26103-26288 (+)	61
		eHP-13-gene_47	50.46	26254-26469 (+)	71
		eHP-13-gene_48	54.00	26618-27130 (+)	170	49	hypothetical protein NatgrDRAFT_0784 (5.00E-07)	Helix-turn-helix domain (2.10E-06)	Natronobacterium gregoryi SP2	Archaea;Euryarchaeota;Halobacteria;Halobacteriales;Halobacteriaceae;Natronobacterium;
		eHP-13-gene_49	50.07	27152-27862 (+)	236	47	HNH endonuclease (1.00E-22)	HNH endonuclease (6.00E-08)	Halobacterium sp. DL1	Archaea;Euryarchaeota;Halobacteria;Halobacteriales;Halobacteriaceae;Halobacterium;
		eHP-13-gene_50	52.54	27829-29166 (+)	445	67	terminase (1.00E-67)	Terminase-like family (3.40E-19)	uncultured virus	Viruses;environmental samples;
		eHP-13-gene_51	53.43	29159-29362 (+)	67	73	hypothetical protein (2.00E-15)		uncultured virus	Viruses;environmental samples;
		eHP-13-gene_52	45.83	29419-29610 (+)	63
		eHP-13-gene_53	54.17	29610-29825 (+)	71
		eHP-13-gene_54	42.40	29822-30163 (+)	113	66	hypothetical protein HacjB3_05660 (2.00E-13)		Halalkalicoccus jeotgali B3	Archaea;Euryarchaeota;Halobacteria;Halobacteriales;Halobacteriaceae;Halalkalicoccus;
		eHP-13-gene_55	52.59	30308-32743 (+)	811	71	hypothetical protein (1.00E-83)	Phage portal protein (4.20E-07)	uncultured virus	Viruses;environmental samples;
		eHP-13-gene_56	50.79	32953-33204 (+)	83
		eHP-13-gene_57	50.13	33214-34380 (-)	388			Calcineurin-like phosphoesterase superfamily domain (5.80E-10)
		eHP-13-gene_58	55.56	34481-34795 (+)	104
4	eHP-1 (29837 pb)
		eHP-1-gene_1	54.76	374-2917 (+)	847	98	hypothetical protein (6.00E-82)	Phage Mu protein F like protein(1.20E-05)	uncultured virus	Viruses;environmental samples;
		eHP-1-gene_2	54.50	2955-3143 (+)	62	97	hypothetical HhH DNA binding protein (3.00E-25)		uncultured virus	Viruses;environmental samples;
		eHP-1-gene_3	55.84	3244-3594 (+)	116
		eHP-1-gene_4	55.60	3762-5288 (+)	508
		eHP-1-gene_5	54.67	5320-5469 (+)	49
		eHP-1-gene_6	48.06	5676-5804 (+)	42
		eHP-1-gene_7	50.83	5797-6099 (+)	100
		eHP-1-gene_8	55.35	6084-6242 (+)	52
		eHP-1-gene_9	53.06	6283-7737 (+)	484	67	hypothetical protein BJ1_gp43 (1.00E-127)	Helix-turn-helix domain (3.00E-05)	Archaeal BJ1 virus	Viruses;dsDNA viruses, no RNA stage;Caudovirales;Siphoviridae;
		eHP-1-gene_10	57.53	7885-8103 (+)	72
		eHP-1-gene_11	40.15	8164-8295 (+)	43
		eHP-1-gene_12	45.20	8298-8474 (+)	58
		eHP-1-gene_13	57.66	8653-9063 (+)	136	55	hypothetical protein (1.00E-11)		uncultured virus	Viruses;environmental samples;
		eHP-1-gene_14	58.60	9063-10352 (+)	429			Phage capsid family (1.00E-09)
		eHP-1-gene_15	54.17	10436-10675 (+)	79
		eHP-1-gene_16	50.26	10672-10866 (+)	64
		eHP-1-gene_17	39.68	10863-11051 (+)	62
		eHP-1-gene_18	54.52	11287-11706 (+)	139	50	hypothetical protein (2.00E-06)		uncultured virus	Viruses;environmental samples;
		eHP-1-gene_19	42.76	11703-12434 (-)	243	54	HNH endonuclease (1.00E-21)	Helix-turn-helix domain (2.60E-12)	Natrialba magadii ATCC 43099	Archaea;Euryarchaeota;Halobacteria;Halobacteriales;Halobacteriaceae;Natrialba;
		eHP-1-gene_20	56.59	12543-12959 (+)	138	69	hypothetical Zn finger domain protein (7.00E-28)		uncultured virus	Viruses;environmental samples;
		eHP-1-gene_21	52.38	12886-13221 (+)	111
		eHP-1-gene_22	49.36	13250-13717 (+)	155
		eHP-1-gene_23	47.19	13756-14058 (+)	100	66	hypothetical protein BJ1_gp46 (3.00E-16)		Archaeal BJ1 virus	Viruses;dsDNA viruses, no RNA stage;Caudovirales;Siphoviridae;
		eHP-1-gene_24	52.14	14095-14562 (+)	155	57	hypothetical protein (2.00E-15)		uncultured virus	Viruses;environmental samples;
		eHP-1-gene_25	54.25	14566-15024 (+)	152
		eHP-1-gene_26	54.84	14996-15181 (+)	61
		eHP-1-gene_27	48.86	15219-16223 (+)	334
		eHP-1-gene_28	52.11	16224-17075 (+)	283	61	hypothetical protein (3.00E-56)		uncultured virus	Viruses;environmental samples;
		eHP-1-gene_29	48.83	17113-18441 (+)	442
		eHP-1-gene_30	48.51	18486-19190 (+)	234
		eHP-1-gene_31	47.07	19256-22159 (+)	967	55	hypothetical protein (1.00E-142)		uncultured virus	Viruses;environmental samples;
		eHP-1-gene_32	52.67	22161-22460 (-)	99			Plasmid stabilisation system protein (1.80E-06)
		eHP-1-gene_33	53.89	22534-22713 (-)	59
		eHP-1-gene_34	47.73	22710-22973 (-)	87
		eHP-1-gene_35	47.53	23095-23256 (+)	53
		eHP-1-gene_36	55.89	23619-24017 (+)	132
		eHP-1-gene_37	51.80	24156-24377 (+)	73
		eHP-1-gene_38	54.92	24377-24691 (+)	104
		eHP-1-gene_39	46.04	24943-25548 (+)	201
		eHP-1-gene_40	43.59	25545-25895 (+)	116
		eHP-1-gene_41	53.62	25892-26236 (+)	114			HTH domain (5.70E-06)
		eHP-1-gene_42	55.16	26233-26484 (+)	83
		eHP-1-gene_43	47.69	26481-26696 (+)	71
		eHP-1-gene_44	50.81	26846-27154 (+)	102	54	hypothetical protein rrnB0160 (3.00E-07)		Haloarcula marismortui ATCC 43049	Archaea;Euryarchaeota;Halobacteria;Halobacteriales;Halobacteriaceae;Haloarcula;
		eHP-1-gene_45	45.30	27151-27384 (+)	77
		eHP-1-gene_46	54.95	27381-28037 (+)	218
		eHP-1-gene_47	39.27	28037-28255 (+)	72
		eHP-1-gene_48	50.63	28252-28488 (+)	78
		eHP-1-gene_49	52.42	28485-29207 (+)	240
		eHP-1-gene_50	52.47	29251-29757 (+)	168	49	hypothetical protein NatgrDRAFT_0784 (1.00E-07)	Transposase (7.10E-05)	Natronobacterium gregoryi SP2	Archaea;Euryarchaeota;Halobacteria;Halobacteriales;Halobacteriaceae;Natronobacterium;
4	eHP-15 (37310 pb)
		eHP-15-gene_1	54.92	3-1739 (+)	578	88	hypothetical protein (1.00E-71)	Phage Mu protein F like protein(3.60E-06)	uncultured virus	Viruses;environmental samples;
		eHP-15-gene_2	55.03	2058-2246 (+)	62	98	hypothetical HhH DNA binding protein (4.00E-26)		uncultured virus	Viruses;environmental samples;
		eHP-15-gene_3	53.15	2600-2821 (+)	73
		eHP-15-gene_4	46.78	2977-3690 (+)	237	48	HNH endonuclease (2.00E-28)	HNH endonuclease (2.70E-06)	Halobacterium sp. DL1	Archaea;Euryarchaeota;Halobacteria;Halobacteriales;Halobacteriaceae;Halobacterium;
		eHP-15-gene_5	54.17	3690-5153 (+)	487
		eHP-15-gene_6	54.90	5183-5335 (+)	50
		eHP-15-gene_7	51.67	5378-5737 (+)	119
		eHP-15-gene_8	50.68	5730-5948 (+)	72
		eHP-15-gene_9	50.41	5948-6433 (+)	161
		eHP-15-gene_10	45.24	6426-6593 (+)	55
		eHP-15-gene_11	54.57	6631-7911 (+)	426			Calcineurin-like phosphoesterase superfamily domain (2.10E-10)
		eHP-15-gene_12	56.70	8018-8278 (+)	86
		eHP-15-gene_13	46.67	8334-8708 (+)	124
		eHP-15-gene_14	42.62	8705-8941 (+)	78
		eHP-15-gene_15	50.83	8938-9240 (+)	100
		eHP-15-gene_16	57.66	9295-9705 (+)	136	56	hypothetical protein (9.00E-13)		uncultured virus	Viruses;environmental samples;
		eHP-15-gene_17	58.99	9705-10994 (+)	429			Phage capsid family (3.00E-09)
		eHP-15-gene_18	53.05	11046-11618 (+)	190
		eHP-15-gene_19	55.83	11659-11898 (+)	79
		eHP-15-gene_20	55.38	11993-12187 (+)	64
		eHP-15-gene_21	53.81	12586-13005 (+)	139
		eHP-15-gene_22	56.59	13005-13421 (+)	138	73	hypothetical Zn finger domain protein (1.00E-27)		uncultured virus	Viruses;environmental samples;
		eHP-15-gene_23	44.13	13463-13675 (+)	70
		eHP-15-gene_24	53.49	13675-13932 (+)	85
		eHP-15-gene_25	53.23	14023-14409 (+)	128
		eHP-15-gene_26	50.38	14406-14798 (+)	130
		eHP-15-gene_27	43.67	14916-15215 (+)	99
		eHP-15-gene_28	49.12	15215-16798 (+)	527	51	GLUG domain protein (1.00E-25)		Halorhabdus utahensis DSM 12940	Archaea;Euryarchaeota;Halobacteria;Halobacteriales;Halobacteriaceae;Halorhabdus;
		eHP-15-gene_29	46.38	16795-17139 (+)	114
		eHP-15-gene_30	52.29	17177-17635 (+)	152
		eHP-15-gene_31	46.53	17674-17976 (+)	100	65	hypothetical protein BJ1_gp46 (2.00E-16)		Archaeal BJ1 virus	Viruses;dsDNA viruses, no RNA stage;Caudovirales;Siphoviridae;
		eHP-15-gene_32	52.47	18013-18477 (+)	154	56	hypothetical protein (1.00E-15)		uncultured virus	Viruses;environmental samples;
		eHP-15-gene_33	54.03	18481-18939 (+)	152
		eHP-15-gene_34	51.61	18911-19096 (+)	61
		eHP-15-gene_35	55.73	19134-19325 (+)	63
		eHP-15-gene_36	48.82	19326-20468 (+)	380
		eHP-15-gene_37	54.11	20469-21320 (+)	283	61	hypothetical protein (1.00E-57)		uncultured virus	Viruses;environmental samples;
		eHP-15-gene_38	44.39	21358-21981 (+)	207
		eHP-15-gene_39	40.80	21971-22171 (+)	66
		eHP-15-gene_40	42.98	22333-22902 (-)	189			HNH endonuclease (1.20E-05)
		eHP-15-gene_41	49.63	22962-25955 (+)	997	52	hypothetical protein (1.00E-135)		uncultured virus	Viruses;environmental samples;
		eHP-15-gene_42	53.93	26022-26594 (+)	190	47	hypothetical translocation domain protein (4.00E-10)		uncultured virus	Viruses;environmental samples;
		eHP-15-gene_43	52.04	26591-26884 (-)	97			Plasmid stabilisation system protein (1.30E-06)
		eHP-15-gene_44	51.67	26961-27140 (-)	59
		eHP-15-gene_45	49.43	27133-27393 (-)	86
		eHP-15-gene_46	51.77	28003-28143 (+)	46
		eHP-15-gene_47	52.00	28136-28285 (+)	49
		eHP-15-gene_48	58.65	28282-28680 (+)	132
		eHP-15-gene_49	49.17	28817-29056 (+)	79
		eHP-15-gene_50	49.32	29056-29349 (+)	97
		eHP-15-gene_51	45.56	29346-29525 (+)	59
		eHP-15-gene_52	49.02	29518-29925 (+)	135
		eHP-15-gene_53	52.75	29922-30266 (+)	114			HTH domain (4.70E-06)
		eHP-15-gene_54	54.90	30263-30517 (+)	84
		eHP-15-gene_55	47.95	30514-30732 (+)	72
		eHP-15-gene_56	55.21	30884-31075 (+)	63
		eHP-15-gene_57	53.95	31072-31299 (+)	75
		eHP-15-gene_58	55.72	31296-31889 (+)	197
		eHP-15-gene_59	51.90	31886-32122 (+)	78
		eHP-15-gene_60	39.58	32119-32310 (+)	63
		eHP-15-gene_61	42.92	32303-32542 (+)	79
		eHP-15-gene_62	52.14	32539-33261 (+)	240
		eHP-15-gene_63	54.66	33345-33752 (+)	135
		eHP-15-gene_64	54.16	33745-35079 (+)	444	45	terminase (2.00E-19)		uncultured virus	Viruses;environmental samples;
		eHP-15-gene_65	53.62	35072-35347 (+)	91
		eHP-15-gene_66	55.56	35408-35704 (+)	98
		eHP-15-gene_67	59.74	35909-36442 (+)	177
		eHP-15-gene_68	55.23	36480-37310 (+)	276	90	hypothetical protein (2.00E-06)		uncultured virus	Viruses;environmental samples;
4	eHP-19 (21190 pb)
		eHP-19-gene_1	42.47	803-1426 (+)	207	50	hypothetical protein Nmag_1631 (1.00E-05)		Natrialba magadii ATCC 43099	Archaea;Euryarchaeota;Halobacteria;Halobacteriales;Halobacteriaceae;Natrialba;
		eHP-19-gene_2	52.67	1428-1727 (-)	99			Plasmid stabilisation system protein (1.80E-06)
		eHP-19-gene_3	53.89	1801-1980 (-)	59
		eHP-19-gene_4	47.73	1977-2240 (-)	87
		eHP-19-gene_5	47.53	2362-2523 (+)	53
		eHP-19-gene_6	55.89	2886-3284 (+)	132
		eHP-19-gene_7	51.80	3423-3644 (+)	73
		eHP-19-gene_8	54.92	3644-3958 (+)	104
		eHP-19-gene_9	46.04	4210-4815 (+)	201
		eHP-19-gene_10	43.59	4812-5162 (+)	116
		eHP-19-gene_11	53.62	5159-5503 (+)	114			HTH domain (5.70E-06)
		eHP-19-gene_12	55.16	5500-5751 (+)	83
		eHP-19-gene_13	47.69	5748-5963 (+)	71
		eHP-19-gene_14	50.81	6113-6421 (+)	102	54	hypothetical protein rrnB0160 (3.00E-07)		Haloarcula marismortui ATCC 43049	Archaea;Euryarchaeota;Halobacteria;Halobacteriales;Halobacteriaceae;Haloarcula;
		eHP-19-gene_15	45.30	6418-6651 (+)	77
		eHP-19-gene_16	54.95	6648-7304 (+)	218
		eHP-19-gene_17	39.27	7304-7522 (+)	72
		eHP-19-gene_18	50.63	7519-7755 (+)	78
		eHP-19-gene_19	52.42	7752-8474 (+)	240
		eHP-19-gene_20	52.47	8518-9024 (+)	168	49	hypothetical protein NatgrDRAFT_0784 (1.00E-07)	Transposase (7.10E-05)	Natronobacterium gregoryi SP2	Archaea;Euryarchaeota;Halobacteria;Halobacteriales;Halobacteriaceae;Natronobacterium;
		eHP-19-gene_21	54.40	8996-10348 (+)	450	79	terminase (2.00E-59)	Terminase-like family (1.60E-21)	uncultured virus	Viruses;environmental samples;
		eHP-19-gene_22	50.76	10338-10601 (+)	87
		eHP-19-gene_23	52.22	10694-11053 (+)	119
		eHP-19-gene_24	57.85	11143-11403 (+)	86
		eHP-19-gene_25	39.73	11400-11618 (+)	72
		eHP-19-gene_26	58.80	11656-12189 (+)	177
		eHP-19-gene_27	55.23	12503-15046 (+)	847	98	hypothetical protein (6.00E-82)	Phage Mu protein F like protein(1.20E-05)	uncultured virus	Viruses;environmental samples;
		eHP-19-gene_28	54.50	15084-15272 (+)	62	97	hypothetical HhH DNA binding protein (3.00E-25)	Helix-hairpin-helix motif (0.00011)	uncultured virus	Viruses;environmental samples;
		eHP-19-gene_29	55.84	15373-15723 (+)	116
		eHP-19-gene_30	55.60	15891-17417 (+)	508
		eHP-19-gene_31	54.67	17449-17598 (+)	49
		eHP-19-gene_32	48.06	17805-17933 (+)	42
		eHP-19-gene_33	51.11	17926-18240 (+)	104
		eHP-19-gene_34	53.06	18224-18370 (+)	48
		eHP-19-gene_35	53.06	18411-19865 (+)	484	67	hypothetical protein BJ1_gp43 (1.00E-127)	Helix-turn-helix domain (3.00E-05)	Archaeal BJ1 virus	Viruses;dsDNA viruses, no RNA stage;Caudovirales;Siphoviridae;
		eHP-19-gene_36	57.53	20013-20231 (+)	72
		eHP-19-gene_37	40.15	20292-20423 (+)	43
		eHP-19-gene_38	45.20	20426-20602 (+)	58
		eHP-19-gene_39	57.56	20781-21190 (+)	136	54	hypothetical protein (1.00E-12)		uncultured virus	Viruses;environmental samples;
4	eHP-34 (34179 pb)
		eHP-34-gene_1	54.79	3-1745 (+)	580	98	hypothetical protein (1.00E-82)		uncultured virus	Viruses;environmental samples;
		eHP-34-gene_2	45.45	1797-2027 (+)	76
		eHP-34-gene_3	54.50	2101-2289 (+)	62	97	hypothetical HhH DNA binding protein (3.00E-25)		uncultured virus	Viruses;environmental samples;
		eHP-34-gene_4	54.25	2369-2803 (+)	144
		eHP-34-gene_5	51.43	2806-3015 (+)	69
		eHP-34-gene_6	54.91	3337-4944 (+)	535			Protein of unknown function (DUF2945) (4.80E-07)
		eHP-34-gene_7	55.56	4974-5126 (+)	50
		eHP-34-gene_8	53.96	5164-6603 (+)	479	76	conserved hypothetical protein (1.00E-145)		uncultured virus	Viruses;environmental samples;
		eHP-34-gene_9	56.16	6751-6969 (+)	72
		eHP-34-gene_10	52.31	7022-7627 (+)	201	63	hypothetical protein HalDL1DRAFT_3154 (3.00E-42)		Halobacterium sp. DL1	Archaea;Euryarchaeota;Halobacteria;Halobacteriales;Halobacteriaceae;Halobacterium;
		eHP-34-gene_11	57.42	7669-8079 (+)	136	58	hypothetical protein (1.00E-13)		uncultured virus	Viruses;environmental samples;
		eHP-34-gene_12	57.94	8079-9362 (+)	427			Phage capsid family (9.60E-10)
		eHP-34-gene_13	52.71	9414-9986 (+)	190
		eHP-34-gene_14	55.42	10027-10266 (+)	79
		eHP-34-gene_15	57.44	10355-10549 (+)	64
		eHP-34-gene_16	50.39	10677-10934 (+)	85
		eHP-34-gene_17	55.24	10937-11356 (+)	139
		eHP-34-gene_18	54.92	11356-11772 (+)	138	69	hypothetical Zn finger domain protein (3.00E-27)		uncultured virus	Viruses;environmental samples;
		eHP-34-gene_19	51.34	11769-12029 (+)	86
		eHP-34-gene_20	49.15	12067-12477 (+)	136
		eHP-34-gene_21	50.81	12485-13663 (+)	392
		eHP-34-gene_22	44.78	13711-14007 (+)	98	66	hypothetical protein BJ1_gp46 (3.00E-16)		Archaeal BJ1 virus emb|CAL92468.1| hypothetical protein	Viruses;dsDNA viruses, no RNA stage;Caudovirales;Siphoviridae;
		eHP-34-gene_23	51.61	14044-14508 (+)	154	57	hypothetical protein (2.00E-15)		uncultured virus	Viruses;environmental samples;
		eHP-34-gene_24	54.25	14512-14970 (+)	152
		eHP-34-gene_25	52.74	14927-15127 (+)	66
		eHP-34-gene_26	53.54	15159-15356 (+)	65
		eHP-34-gene_27	53.15	15357-16355 (+)	332
		eHP-34-gene_28	53.64	16356-17207 (+)	283	61	hypothetical protein (6.00E-59)		uncultured virus	Viruses;environmental samples;
		eHP-34-gene_29	50.44	17245-18045 (+)	266
		eHP-34-gene_30	46.88	18165-18548 (+)	127
		eHP-34-gene_31	51.66	18595-19407 (+)	270
		eHP-34-gene_32	50.70	19416-19772 (+)	118	65	hypothetical protein (6.00E-19)		uncultured virus	Viruses;environmental samples;
		eHP-34-gene_33	48.00	19813-22116 (+)	767	54	hypothetical protein (1.00E-108)	Putative phage tail protein (0.00048)	uncultured virus	Viruses;environmental samples;
		eHP-34-gene_34	49.32	22118-22411 (-)	97			Plasmid stabilisation system protein (2.20E-06)
		eHP-34-gene_35	52.15	22488-22673 (-)	61
		eHP-34-gene_36	53.22	22670-22840 (-)	56
		eHP-34-gene_37	48.00	22907-23056 (+)	49
		eHP-34-gene_38	56.64	23551-23949 (+)	132
		eHP-34-gene_39	49.10	24332-24775 (+)	147
		eHP-34-gene_40	51.32	24772-26850 (+)	692	54	MCM DNA helicase (1.00E-99)	MCM2/3/5 family (3.80E-80)	Haloferax volcanii DS2	Archaea;Euryarchaeota;Halobacteria;Halobacteriales;Halobacteriaceae;Haloferax;
		eHP-34-gene_41	55.94	26847-27107 (+)	86
		eHP-34-gene_42	48.20	27104-27325 (+)	73
		eHP-34-gene_43	45.99	27469-27792 (+)	107
		eHP-34-gene_44	54.52	27789-28142 (+)	117
		eHP-34-gene_45	54.82	28139-28822 (+)	227	75	hypothetical protein (3.00E-33)		uncultured virus	Viruses;environmental samples;
		eHP-34-gene_46	52.74	28819-29055 (+)	78
		eHP-34-gene_47	50.28	29052-29771 (+)	239
		eHP-34-gene_48	55.15	29846-30253 (+)	135	59	hypothetical protein HAH_2504 (9.00E-07)		Haloarcula hispanica ATCC 33960	Archaea;Euryarchaeota;Halobacteria;Halobacteriales;Halobacteriaceae;Haloarcula;
		eHP-34-gene_49	55.28	30246-31580 (+)	444	44	protein of unknown function DUF264 (4.00E-19)		Alicyclobacillus acidocaldarius LAA1	Bacteria;Firmicutes;Bacillales;Alicyclobacillaceae;Alicyclobacillus;
		eHP-34-gene_50	55.07	31573-31848 (+)	91
		eHP-34-gene_51	46.48	31920-32132 (+)	70
		eHP-34-gene_52	59.00	32219-32479 (+)	86
		eHP-34-gene_53	46.10	32476-32757 (+)	93
		eHP-34-gene_54	60.30	32795-33328 (+)	177
		eHP-34-gene_55	54.79	33366-34179 (+)	271	84	hypothetical protein (2.00E-07)		uncultured virus	Viruses;environmental samples;
5	eHP-6 (37376 pb)
		eHP-6-gene_1	51.64	138-350 (+)	70	73	conserved hypothetical protein (3.00E-17)		uncultured virus	Viruses;environmental samples;
		eHP-6-gene_2	47.42	361-651 (+)	96
		eHP-6-gene_3	58.75	697-3729 (+)	1010	57	hypothetical protein (2.00E-06)		uncultured phage MedDCM OCT S08 C1731	Viruses;unclassified phages;environmental samples;
		eHP-6-gene_4	63.08	3733-4122 (+)	129
		eHP-6-gene_5	57.02	4159-4998 (+)	279	99	hypothetical protein (1.00E-156)	Phage capsid family (6.90E-07)	uncultured virus	Viruses;environmental samples;
		eHP-6-gene_6	58.72	5004-5456 (+)	150
		eHP-6-gene_7	62.09	5449-5907 (+)	152	60	phage tail component protein (3.00E-16)	Bacteriophage protein of unknown function (DUF646)(1.30E-16)	Desmospora sp. 8437	Bacteria;Firmicutes;Bacillales;Thermoactinomycetaceae;Desmospora;
		eHP-6-gene_8	59.39	5938-6555 (+)	205
		eHP-6-gene_9	60.00	6598-7887 (+)	429			Phage tail sheath protein (3.30E-08)
		eHP-6-gene_10	54.71	7887-8279 (+)	130
		eHP-6-gene_11	55.77	8289-8765 (+)	158
		eHP-6-gene_12	62.69	8908-10743 (+)	611	81	hypothetical protein (1.00E-18)		uncultured virus	Viruses;environmental samples;
		eHP-6-gene_13	57.07	10748-11122 (+)	124	92	hypothetical protein (2.00E-51)		uncultured virus	Viruses;environmental samples;
		eHP-6-gene_14	58.43	11119-12126 (+)	335
		eHP-6-gene_15	55.17	12136-12744 (+)	202
		eHP-6-gene_16	61.75	12753-13118 (+)	121
		eHP-6-gene_17	59.65	13115-13456 (+)	113	88	hypothetical protein (7.00E-45)		uncultured virus	Viruses;environmental samples;
		eHP-6-gene_18	59.98	13453-14634 (+)	393	50	hypothetical protein HalHV1gp074 (2.00E-15)	Baseplate J-like protein (2.20E-21)	Halovirus HF1	Viruses;dsDNA viruses, no RNA stage;unclassified dsDNA viruses;unclassified archaeal dsDNA viruses;Haloviruses;
		eHP-6-gene_19	58.91	14636-15589 (+)	317	59	hypothetical protein (2.00E-11)		uncultured virus	Viruses;environmental samples;
		eHP-6-gene_20	60.56	15630-16022 (+)	130
		eHP-6-gene_21	60.62	16025-16570 (+)	181
		eHP-6-gene_22	43.32	16588-17388 (+)	266
		eHP-6-gene_23	35.11	17385-17609 (+)	74
		eHP-6-gene_24	46.67	17732-17926 (+)	64	92	hypothetical protein (2.00E-24)		uncultured virus	Viruses;environmental samples;
		eHP-6-gene_25	56.93	17904-18170 (+)	88
		eHP-6-gene_26	59.92	18380-18616 (-)	78
		eHP-6-gene_27	60.44	18613-19206 (-)	197	47	hypothetical protein J07AB56_03200 (7.00E-19)		Candidatus Nanosalinarum sp. J07AB56	Bacteria;Tenericutes;Mollicutes;Acholeplasmatales;Acholeplasmataceae;Candidatus Phytoplasma;
		eHP-6-gene_28	58.57	19406-19615 (+)	69
		eHP-6-gene_29	57.47	19807-19980 (+)	57
		eHP-6-gene_30	58.08	20076-20366 (-)	96	80	hypothetical protein (7.00E-27)		uncultured virus	Viruses;environmental samples;
		eHP-6-gene_31	59.60	20480-20677 (+)	65			Ribbon-helix-helix protein, copG family (1.50E-05)
		eHP-6-gene_32	57.86	20898-21635 (+)	245	67	DNA polymerase sliding clamp (6.00E-54)	Proliferating cell nuclear antigen, N-terminal domain(1.50E-12)	Halorubrum lacusprofundi ATCC 49239	Archaea;Euryarchaeota;Halobacteria;Halobacteriales;Halobacteriaceae;Halorubrum;
		eHP-6-gene_33	54.69	21638-22213 (+)	191
		eHP-6-gene_34	58.46	22206-22400 (+)	64
		eHP-6-gene_35	58.51	22390-22953 (+)	187
		eHP-6-gene_36	49.78	22946-23176 (+)	76
		eHP-6-gene_37	60.04	23169-23726 (+)	185	60	hypothetical protein Nmag_4226 (4.00E-25)	Nucleoside 2-deoxyribosyltransferase (3.30E-05)	Natrialba magadii ATCC 43099	Archaea;Euryarchaeota;Halobacteria;Halobacteriales;Halobacteriaceae;Natrialba;
		eHP-6-gene_38	57.01	23726-24274 (+)	182	97	hypothetical protein (6.00E-96)		uncultured virus	Viruses;environmental samples;
		eHP-6-gene_39	58.33	24429-24824 (+)	131
		eHP-6-gene_40	56.74	24824-24964 (+)	46
		eHP-6-gene_41	42.18	24961-25107 (+)	48
		eHP-6-gene_42	58.50	25104-25715 (+)	203	98	phosphohydrolase (1.00E-105)	HD domain (5.80E-05)	uncultured virus	Viruses;environmental samples;
		eHP-6-gene_43	50.44	25819-26613 (+)	264	53	hypothetical protein ObacDRAFT_9380 (3.00E-14)		Opitutaceae bacterium TAV2	Bacteria;Verrucomicrobia;Opitutae;Opitutales;Opitutaceae;
		eHP-6-gene_44	48.48	26617-26814 (+)	65
		eHP-6-gene_45	54.17	26811-27434 (+)	207	51	hypothetical protein ZOD2009_01785 (2.00E-13)		Haladaptatus paucihalophilus DX253	Archaea;Euryarchaeota;Halobacteria;Halobacteriales;Halobacteriaceae;Haladaptatus;
		eHP-6-gene_46	57.43	27431-27679 (+)	82
		eHP-6-gene_47	58.46	27682-27876 (+)	64
		eHP-6-gene_48	57.82	28158-30971 (+)	937	63	hypothetical protein VNG0215C (1.00E-59)	D5 N terminal like (5.10E-07)	Halobacterium sp. NRC 1	Archaea;Euryarchaeota;Halobacteria;Halobacteriales;Halobacteriaceae;Halobacterium;
		eHP-6-gene_49	54.34	31844-32362 (+)	172
		eHP-6-gene_50	48.03	32359-32739 (+)	126
		eHP-6-gene_51	50.33	32750-32902 (+)	50
		eHP-6-gene_52	56.07	32899-33219 (+)	106			Bacterial regulatory proteins, luxR family (1.00E-06)
		eHP-6-gene_53	55.49	33422-33904 (+)	160	98	conserved hypothetical protein (5.00E-88)		uncultured virus	Viruses;environmental samples;
		eHP-6-gene_54	52.81	33910-34212 (+)	100
		eHP-6-gene_55	53.70	34202-34687 (+)	161	59	hypothetical protein BJ1_gp43 (1.00E-05)		Archaeal BJ1 virus	Viruses;dsDNA viruses, no RNA stage;Caudovirales;Siphoviridae;
		eHP-6-gene_56	58.67	34692-35291 (+)	199	91	terminase (4.00E-98)		uncultured virus	Viruses;environmental samples;
		eHP-6-gene_57	56.78	35295-36710 (+)	471	44	hypothetical protein Arcpr_1511 (7.00E-21)	Terminase-like family (1.50E-19)	Archaeoglobus profundus DSM 5631	Archaea;Euryarchaeota;Archaeoglobi;Archaeoglobales;Archaeoglobaceae;Archaeoglobus;
		eHP-6-gene_58	59.79	36713-37376 (+)	221
5	eHP-12 (43644 pb)
		eHP-12-gene_1	55.12	3-383 (+)	126			Terminase-like family (2.10E-05)
		eHP-12-gene_2	58.46	386-2518 (+)	710	67	hypothetical protein HQ4002A (7.00E-41)	Phage Mu protein F like protein(9.20E-20)	Haloquadratum walsbyi DSM 16790	Archaea;Euryarchaeota;Halobacteria;Halobacteriales;Halobacteriaceae;Haloquadratum;
		eHP-12-gene_3	59.26	2683-3600 (+)	305	89	conserved hypothetical Mu phage related protein (1.00E-106)		uncultured virus	Viruses;environmental samples;
		eHP-12-gene_4	59.41	3646-3948 (+)	100	71	hypothetical protein (3.00E-19)		uncultured virus	Viruses;environmental samples;
		eHP-12-gene_5	58.88	3948-6938 (+)	996	54	hypothetical protein (2.00E-07)		uncultured phage MedDCM OCT S08 C1731	Viruses;unclassified phages;environmental samples;
		eHP-12-gene_6	63.33	6942-7331 (+)	129
		eHP-12-gene_7	56.67	7368-8207 (+)	279	99	hypothetical protein (1.00E-156)	Phage capsid family (8.90E-07)	uncultured virus	Viruses;environmental samples;
		eHP-12-gene_8	57.47	8213-8647 (+)	144
		eHP-12-gene_9	61.66	8640-9098 (+)	152	59	phage tail component protein (9.00E-16)	Bacteriophage protein of unknown function (DUF646)(3.10E-16)	Desmospora sp. 8437	Bacteria;Firmicutes;Bacillales;Thermoactinomycetaceae;Desmospora;
		eHP-12-gene_10	60.68	9135-9752 (+)	205
		eHP-12-gene_11	58.71	9770-11089 (+)	439			Phage tail sheath protein (1.90E-08)
		eHP-12-gene_12	54.96	11089-11481 (+)	130
		eHP-12-gene_13	54.72	11491-11967 (+)	158
		eHP-12-gene_14	63.01	12110-13942 (+)	610	80	hypothetical protein (5.00E-18)		uncultured virus	Viruses;environmental samples;
		eHP-12-gene_15	57.04	13896-14321 (+)	141	92	hypothetical protein (6.00E-52)		uncultured virus	Viruses;environmental samples;
		eHP-12-gene_16	58.23	14318-15325 (+)	335
		eHP-12-gene_17	55.67	15335-15943 (+)	202
		eHP-12-gene_18	60.75	15956-16327 (+)	123
		eHP-12-gene_19	59.65	16324-16665 (+)	113	94	hypothetical protein (5.00E-50)		uncultured virus	Viruses;environmental samples;
		eHP-12-gene_20	60.41	16662-17843 (+)	393	48	Baseplate J family protein (5.00E-21)	Baseplate J-like protein (2.60E-21)	Archaeoglobus profundus DSM 5631	Archaea;Euryarchaeota;Archaeoglobi;Archaeoglobales;Archaeoglobaceae;Archaeoglobus;
		eHP-12-gene_21	59.41	17845-18492 (+)	215	58	hypothetical protein (2.00E-11)		uncultured virus	Viruses;environmental samples;
		eHP-12-gene_22	57.22	18538-18918 (+)	126
		eHP-12-gene_23	51.74	18924-20075 (+)	383
		eHP-12-gene_24	46.46	20081-20476 (+)	131
		eHP-12-gene_25	46.08	20479-21231 (+)	250	85	hypothetical protein (2.00E-08)		uncultured virus	Viruses;environmental samples;
		eHP-12-gene_26	47.56	21369-21593 (+)	74
		eHP-12-gene_27	43.59	21596-21790 (+)	64	91	hypothetical protein (9.00E-25)		uncultured virus	Viruses;environmental samples;
		eHP-12-gene_28	60.76	22244-22480 (-)	78
		eHP-12-gene_29	60.27	22477-23070 (-)	197	46	hypothetical protein J07AB56_03200 (8.00E-20)		Candidatus Nanosalinarum sp. J07AB56	Bacteria;Tenericutes;Mollicutes;Acholeplasmatales;Acholeplasmataceae;Candidatus Phytoplasma;
		eHP-12-gene_30	57.14	23553-23720 (+)	55
		eHP-12-gene_31	57.47	23834-24094 (-)	86	80	hypothetical protein (1.00E-28)		uncultured virus	Viruses;environmental samples;
		eHP-12-gene_32	60.10	24235-24432 (+)	65			Ribbon-helix-helix protein, copG family (5.20E-06)
		eHP-12-gene_33	58.82	24627-25391 (+)	254	55	DNA polymerase sliding clamp (9.00E-40)	Proliferating cell nuclear antigen, N-terminal domain(2.60E-11)	Halorubrum lacusprofundi ATCC 49239	Archaea;Euryarchaeota;Halobacteria;Halobacteriales;Halobacteriaceae;Halorubrum;
		eHP-12-gene_34	58.03	25684-26424 (+)	246
		eHP-12-gene_35	51.67	26417-26656 (+)	79
		eHP-12-gene_36	57.77	26649-27221 (+)	190	64	hypothetical protein Nmag_4226 (8.00E-24)	Nucleoside 2-deoxyribosyltransferase (6.60E-06)	Natrialba magadii ATCC 43099	Archaea;Euryarchaeota;Halobacteria;Halobacteriales;Halobacteriaceae;Natrialba;
		eHP-12-gene_37	56.19	27559-27768 (+)	69	97	hypothetical protein (1.00E-30)		uncultured virus	Viruses;environmental samples;
		eHP-12-gene_38	59.15	27905-28303 (+)	132
		eHP-12-gene_39	50.23	28440-28652 (+)	70
		eHP-12-gene_40	57.35	28649-29260 (+)	203	99	phosphohydrolase (1.00E-105)	HD domain (5.30E-06)	uncultured virus	Viruses;environmental samples;
		eHP-12-gene_41	50.69	29367-30161 (+)	264	53	hypothetical protein ObacDRAFT_9380 (3.00E-14)		Opitutaceae bacterium TAV2	Bacteria;Verrucomicrobia;Opitutae;Opitutales;Opitutaceae;
		eHP-12-gene_42	48.99	30165-30362 (+)	65
		eHP-12-gene_43	54.01	30359-30982 (+)	207	51	hypothetical protein ZOD2009_01785 (7.00E-14)		Haladaptatus paucihalophilus DX253	Archaea;Euryarchaeota;Halobacteria;Halobacteriales;Halobacteriaceae;Haladaptatus;
		eHP-12-gene_44	62.20	30979-31224 (+)	81
		eHP-12-gene_45	60.45	31227-31403 (+)	58
		eHP-12-gene_46	50.12	31396-32646 (+)	416	57	gp70 (5.00E-75)	DNA methylase (9.20E-35)	Mycobacterium phage DLane	Viruses;dsDNA viruses, no RNA stage;Caudovirales;Myoviridae;I3-like viruses;
		eHP-12-gene_47	56.57	32878-34056 (+)	392	64	cytosine methylase (1.00E-116)	DNA methylase (3.00E-47)	Halobacterium phage phiH	Viruses;dsDNA viruses, no RNA stage;Caudovirales;Myoviridae;phiH-like viruses;
		eHP-12-gene_48	54.50	34200-34421 (-)	73
		eHP-12-gene_49	56.20	34305-36836 (+)	843	57	conserved hypothetical protein containing phage/plasmid primase P4 C terminal domain (9.00E-75)	D5 N terminal like (3.90E-10)	Salinibacter ruber M8	Bacteria;Bacteroidetes;Sphingobacteria;Sphingobacteriales;Rhodothermaceae;Salinibacter;
		eHP-12-gene_50	52.94	37148-37300 (+)	50
		eHP-12-gene_51	52.88	37293-38663 (+)	456	52	ParB domain containing protein nuclease (7.00E-14)	DNA methylase (8.60E-21)	Halopiger xanaduensis SH 6	Archaea;Euryarchaeota;Halobacteria;Halobacteriales;Halobacteriaceae;Halopiger;
		eHP-12-gene_52	49.05	38656-39285 (+)	209	54	hypothetical protein Acav_0116 (6.00E-22)		Acidovorax avenae subsp. avenae ATCC 19860	Bacteria;Proteobacteria;Betaproteobacteria;Burkholderiales;Comamonadaceae;Acidovorax;
		eHP-12-gene_53	57.56	39983-40465 (+)	160	99	conserved hypothetical protein (4.00E-88)		uncultured virus	Viruses;environmental samples;
		eHP-12-gene_54	49.83	40471-40773 (+)	100
		eHP-12-gene_55	51.23	40763-41248 (+)	161	59	hypothetical protein BJ1_gp43 (1.00E-05)		Archaeal BJ1 virus	Viruses;dsDNA viruses, no RNA stage;Caudovirales;Siphoviridae;
		eHP-12-gene_56	59.54	41253-41855 (+)	200	92	terminase (3.00E-98)		uncultured virus	Viruses;environmental samples;
		eHP-12-gene_57	56.95	41859-43526 (+)	555	100	hypothetical protein S18_841_0001 (6.00E-55)	Terminase-like family (1.20E-18)	uncultured Dokdonia sp.	Bacteria;Bacteroidetes;Flavobacteria;Flavobacteriales;Flavobacteriaceae;Dokdonia;environmental samples;
5	eHP-16 (32707 pb)
		eHP-16-gene_1	56.55	557-1159 (+)	200	49	hypothetical protein LYNGBM3L_06080 (7.00E-06)		Lyngbya majuscula 3L	Bacteria;Cyanobacteria;Oscillatoriales;Lyngbya;
		eHP-16-gene_2	61.20	1172-1537 (+)	121
		eHP-16-gene_3	60.23	1534-1875 (+)	113	89	hypothetical protein (1.00E-46)		uncultured virus	Viruses;environmental samples;
		eHP-16-gene_4	61.25	1872-3053 (+)	393	43	Baseplate J family protein (2.00E-11)	Baseplate J-like protein (1.60E-21)	Archaeoglobus profundus DSM 5631	Archaea;Euryarchaeota;Archaeoglobi;Archaeoglobales;Archaeoglobaceae;Archaeoglobus;
		eHP-16-gene_5	59.97	3055-3696 (+)	213	43	hypothetical protein (4.00E-14)		uncultured virus	Viruses;environmental samples;
		eHP-16-gene_6	58.27	3742-4122 (+)	126
		eHP-16-gene_7	52.22	4128-5075 (+)	315
		eHP-16-gene_8	45.47	5099-6070 (+)	323	67	hypothetical protein (3.00E-69)		uncultured virus	Viruses;environmental samples;
		eHP-16-gene_9	45.38	6164-7093 (+)	309	60	hypothetical protein (4.00E-49)		uncultured virus	Viruses;environmental samples;
		eHP-16-gene_10	46.15	7272-7466 (+)	64	89	hypothetical protein (7.00E-23)		uncultured virus	Viruses;environmental samples;
		eHP-16-gene_11	56.93	7444-7710 (+)	88
		eHP-16-gene_12	60.13	7786-7938 (-)	50
		eHP-16-gene_13	61.60	7935-8171 (-)	78
		eHP-16-gene_14	59.52	8168-8755 (-)	195	46	hypothetical protein J07AB56_03200 (9.00E-19)		Candidatus Nanosalinarum sp. J07AB56	Bacteria;Tenericutes;Mollicutes;Acholeplasmatales;Acholeplasmataceae;Candidatus Phytoplasma;
		eHP-16-gene_15	57.74	9236-9403 (+)	55
		eHP-16-gene_16	56.77	9503-9805 (-)	100	80	hypothetical protein (1.00E-31)		uncultured virus	Viruses;environmental samples;
		eHP-16-gene_17	61.11	9919-10116 (+)	65			Ribbon-helix-helix protein, copG family (5.20E-06)
		eHP-16-gene_18	58.56	10311-11075 (+)	254	59	DNA polymerase sliding clamp (2.00E-47)	Proliferating cell nuclear antigen, N-terminal domain(2.60E-10)	Halorubrum lacusprofundi ATCC 49239	Archaea;Euryarchaeota;Halobacteria;Halobacteriales;Halobacteriaceae;Halorubrum;
		eHP-16-gene_19	54.34	11078-11653 (+)	191
		eHP-16-gene_20	59.24	11646-12386 (+)	246
		eHP-16-gene_21	53.33	12379-12618 (+)	79
		eHP-16-gene_22	56.37	12611-13183 (+)	190	63	hypothetical protein Nmag_4226 (1.00E-23)	Nucleoside 2-deoxyribosyltransferase (1.00E-05)	Natrialba magadii ATCC 43099	Archaea;Euryarchaeota;Halobacteria;Halobacteriales;Halobacteriaceae;Natrialba;
		eHP-16-gene_23	57.74	13183-13731 (+)	182	93	hypothetical protein (9.00E-91)		uncultured virus	Viruses;environmental samples;
		eHP-16-gene_24	44.65	14403-14720 (+)	105			Helix-hairpin-helix motif (3.90E-07)
		eHP-16-gene_25	49.21	14851-15102 (+)	83
		eHP-16-gene_26	60.52	15099-15716 (+)	205	98	phosphohydrolase (1.00E-103)	HD domain (6.50E-06)	uncultured virus	Viruses;environmental samples;
		eHP-16-gene_27	60.91	15820-16062 (+)	80
		eHP-16-gene_28	63.64	16261-16491 (+)	76
		eHP-16-gene_29	58.00	16704-19520 (+)	938	59	conserved hypothetical protein (8.00E-51)	D5 N terminal like (1.70E-08)	uncultured virus	Viruses;environmental samples;
		eHP-16-gene_30	57.18	20286-21455 (-)	389	56	hypothetical protein pNG3032 (6.00E-77)	Putative transposase DNA-binding domain (4.70E-24)	Haloarcula marismortui ATCC 43049	Archaea;Euryarchaeota;Halobacteria;Halobacteriales;Halobacteriaceae;Haloarcula;
		eHP-16-gene_31	55.56	21442-21576 (-)	44
		eHP-16-gene_32	55.69	22591-23073 (+)	160	99	conserved hypothetical protein (2.00E-87)		uncultured virus	Viruses;environmental samples;
		eHP-16-gene_33	52.48	23079-23381 (+)	100
		eHP-16-gene_34	52.88	23371-23856 (+)	161
		eHP-16-gene_35	59.37	23861-24463 (+)	200	92	terminase (1.00E-100)		uncultured virus	Viruses;environmental samples;
		eHP-16-gene_36	56.92	24467-25882 (+)	471	44	hypothetical protein Arcpr_1511 (6.00E-24)	Terminase-like family (1.30E-18)	Archaeoglobus profundus DSM 5631	Archaea;Euryarchaeota;Archaeoglobi;Archaeoglobales;Archaeoglobaceae;Archaeoglobus;
		eHP-16-gene_37	59.46	25885-28020 (+)	711	66	hypothetical protein HQ4002A (2.00E-40)		Haloquadratum walsbyi DSM 16790	Archaea;Euryarchaeota;Halobacteria;Halobacteriales;Halobacteriaceae;Haloquadratum;
		eHP-16-gene_38	60.57	28173-29090 (+)	305	86	conserved hypothetical Mu phage related protein (1.00E-103)	Phage Mu protein F like protein(8.40E-15)	uncultured virus	Viruses;environmental samples;
		eHP-16-gene_39	60.07	29136-29438 (+)	100	72	hypothetical protein (2.00E-19)		uncultured virus	Viruses;environmental samples;
		eHP-16-gene_40	59.49	29438-32419 (+)	993	58	hypothetical protein (1.00E-06)		uncultured phage MedDCM OCT S08 C1731	Viruses;unclassified phages;environmental samples;
		eHP-16-gene_41	63.16	32423-32707 (+)	95
5	eHP-36 (38142 pb)
		eHP-36-gene_1	59.49	1-906 (+)	301	92	conserved hypothetical Mu phage related protein (1.00E-115)	Phage Mu protein F like protein(1.00E-14)	uncultured virus	Viruses;environmental samples;
		eHP-36-gene_2	58.75	952-1254 (+)	100	72	hypothetical protein (3.00E-19)		uncultured virus	Viruses;environmental samples;
		eHP-36-gene_3	59.31	1254-4256 (+)	1000	54	hypothetical protein (4.00E-07)		uncultured phage MedDCM OCT S08 C1731	Viruses;unclassified phages;environmental samples;
		eHP-36-gene_4	63.33	4260-4649 (+)	129
		eHP-36-gene_5	56.79	4686-5525 (+)	279	100	hypothetical protein (1.00E-157)	Phage capsid family (7.30E-05)	uncultured virus	Viruses;environmental samples;
		eHP-36-gene_6	60.73	5528-5881 (+)	117
		eHP-36-gene_7	57.63	5881-6378 (+)	165			Bacteriophage protein of unknown function (DUF646)(1.30E-07)
		eHP-36-gene_8	59.42	6392-6805 (+)	137
		eHP-36-gene_9	62.20	6796-7332 (+)	178
		eHP-36-gene_10	59.98	7363-8664 (+)	433
		eHP-36-gene_11	57.06	8661-9014 (+)	117
		eHP-36-gene_12	62.08	9017-9256 (+)	79
		eHP-36-gene_13	56.97	9298-11277 (+)	659			Baculovirus polyhedron envelope protein, PEP, C terminus
		eHP-36-gene_14	61.42	11330-12340 (+)	336
		eHP-36-gene_15	58.77	12351-13769 (+)	472
		eHP-36-gene_16	55.05	13790-14512 (+)	240
		eHP-36-gene_17	53.03	14523-15050 (+)	175	59	hypothetical protein (2.00E-19)		uncultured virus	Viruses;environmental samples;
		eHP-36-gene_18	56.95	15075-15908 (+)	277	52	hypothetical protein PhiCh1p34 (3.00E-18)		Natrialba phage PhiCh1	Viruses;dsDNA viruses, no RNA stage;Caudovirales;Myoviridae;
		eHP-36-gene_19	53.54	15958-16155 (+)	65
		eHP-36-gene_20	47.83	16160-16366 (+)	68
		eHP-36-gene_21	58.11	16511-17176 (+)	221
		eHP-36-gene_22	56.83	17219-17533 (+)	104
		eHP-36-gene_23	57.94	17536-17787 (+)	83
		eHP-36-gene_24	63.29	17993-18229 (-)	78
		eHP-36-gene_25	60.93	18226-18696 (-)	156	42	hypothetical protein J07AB56_03200 (2.00E-12)		Candidatus Nanosalinarum sp. J07AB56	Bacteria;Tenericutes;Mollicutes;Acholeplasmatales;Acholeplasmataceae;Candidatus Phytoplasma;
		eHP-36-gene_26	40.07	19161-19427 (+)	88
		eHP-36-gene_27	59.06	19522-19692 (+)	56
		eHP-36-gene_28	61.05	19725-19991 (-)	88
		eHP-36-gene_29	59.60	20208-20405 (+)	65			Ribbon-helix-helix protein, copG family (5.20E-06)
		eHP-36-gene_30	58.17	20597-21361 (+)	254	65	DNA polymerase sliding clamp (6.00E-55)	Proliferating cell nuclear antigen, N-terminal domain(2.60E-13)	Halorubrum lacusprofundi ATCC 49239	Archaea;Euryarchaeota;Halobacteria;Halobacteriales;Halobacteriaceae;Halorubrum;
		eHP-36-gene_31	55.09	21365-21943 (+)	192
		eHP-36-gene_32	64.60	21936-22226 (+)	96
		eHP-36-gene_33	63.58	22219-22737 (+)	172
		eHP-36-gene_34	56.28	22730-22960 (+)	76
		eHP-36-gene_35	60.07	22953-23543 (+)	196	61	hypothetical protein Nmag_4226 (4.00E-23)	Nucleoside 2-deoxyribosyltransferase (0.00012)	Natrialba magadii ATCC 43099	Archaea;Euryarchaeota;Halobacteria;Halobacteriales;Halobacteriaceae;Natrialba;
		eHP-36-gene_36	57.20	23605-24090 (+)	161	94	hypothetical protein (2.00E-69)		uncultured virus	Viruses;environmental samples;
		eHP-36-gene_37	63.64	24090-24254 (+)	54
		eHP-36-gene_38	59.34	24251-24646 (+)	131
		eHP-36-gene_39	49.60	24944-25195 (+)	83
		eHP-36-gene_40	57.35	25192-25803 (+)	203	97	phosphohydrolase (1.00E-104)	HD domain (7.80E-06)	uncultured virus	Viruses;environmental samples;
		eHP-36-gene_41	58.44	25907-26149 (+)	80
		eHP-36-gene_42	55.68	26377-27441 (+)	354	57	cytosine methylase (1.00E-100)	DNA methylase (7.50E-48)	Halobacterium phage phiH	Viruses;dsDNA viruses, no RNA stage;Caudovirales;Myoviridae;phiH-like viruses;
		eHP-36-gene_43	57.73	27681-30500 (+)	939	59	conserved hypothetical protein (1.00E-50)	D5 N terminal like (1.30E-08)	uncultured virus	Viruses;environmental samples;
		eHP-36-gene_44	52.29	30866-31018 (+)	50
		eHP-36-gene_45	50.52	31011-31493 (+)	160	88	hypothetical protein (2.00E-69)		uncultured virus	Viruses;environmental samples;
		eHP-36-gene_46	50.19	31490-33043 (+)	517	52	DNA methylase N 4/N 6 (2.00E-19)	DNA methylase (1.60E-11)	Aeromicrobium marinum DSM 15272	Bacteria;Actinobacteria;Actinobacteridae;Actinomycetales;Propionibacterineae;Nocardioidaceae;Aeromicrobium;
		eHP-36-gene_47	47.22	33036-33611 (+)	191
		eHP-36-gene_48	56.52	34288-34770 (+)	160	98	conserved hypothetical protein (1.00E-87)		uncultured virus	Viruses;environmental samples;
		eHP-36-gene_49	51.82	34776-35078 (+)	100
		eHP-36-gene_50	52.47	35068-35553 (+)	161	60	hypothetical protein BJ1_gp43 (7.00E-06)		Archaeal BJ1 virus	Viruses;dsDNA viruses, no RNA stage;Caudovirales;Siphoviridae;
		eHP-36-gene_51	58.87	35558-36160 (+)	200	92	terminase (5.00E-99)		uncultured virus	Viruses;environmental samples;
		eHP-36-gene_52	56.85	36164-37579 (+)	471	43	hypothetical protein Arcpr_1511 (4.00E-22)	Terminase-like family (3.50E-19)	Archaeoglobus profundus DSM 5631	Archaea;Euryarchaeota;Archaeoglobi;Archaeoglobales;Archaeoglobaceae;Archaeoglobus;
		eHP-36-gene_53	59.18	37582-38142 (+)	187
6	eHP-3 (23606 pb)
		eHP-3-gene_1	56.76	3-941 (+)	312
		eHP-3-gene_2	53.03	982-2961 (+)	659	42	hypothetical protein HacjB3_07255 (5.00E-24)		Halalkalicoccus jeotgali B3	Archaea;Euryarchaeota;Halobacteria;Halobacteriales;Halobacteriaceae;Halalkalicoccus;
		eHP-3-gene_3	58.43	3013-3510 (+)	165
		eHP-3-gene_4	59.88	3510-4187 (+)	225
		eHP-3-gene_5	47.72	4190-5614 (+)	474
		eHP-3-gene_6	56.12	5616-5852 (+)	78
		eHP-3-gene_7	58.64	5898-6968 (+)	356
		eHP-3-gene_8	60.15	6965-7900 (-)	311	45	transcription factor TFIIB cyclin related (2.00E-19)	Transcription factor TFIIB repeat (3.30E-10)	Halomicrobium mukohataei DSM 12286	Archaea;Euryarchaeota;Halobacteria;Halobacteriales;Halobacteriaceae;Halomicrobium;
		eHP-3-gene_9	58.42	8050-8340 (+)	96			Transcriptional regulator PadR-like family (2.40E-05)
		eHP-3-gene_10	58.91	8486-8743 (+)	85
		eHP-3-gene_11	59.13	8736-8987 (+)	83
		eHP-3-gene_12	61.38	8984-9229 (+)	81
		eHP-3-gene_13	52.64	9269-10837 (+)	522	57	DNA methylase (6.00E-36)	DNA methylase (7.90E-31)	Sulfurihydrogenibium yellowstonense SS 5	Bacteria;Aquificae;Aquificales;Hydrogenothermaceae;Sulfurihydrogenibium;
		eHP-3-gene_14	45.79	10830-11447 (+)	205
		eHP-3-gene_15	57.21	11449-11649 (+)	66
		eHP-3-gene_16	52.94	11837-11989 (+)	50			Ribbon-helix-helix protein, copG family (1.40E-06)
		eHP-3-gene_17	61.70	12143-12565 (+)	140
		eHP-3-gene_18	50.44	12615-12842 (+)	75	81	hypothetical protein (6.00E-14)		uncultured virus	Viruses;environmental samples;
		eHP-3-gene_19	64.64	12839-13579 (+)	246	59	hypothetical protein (4.00E-23)		uncultured virus	Viruses;environmental samples;
		eHP-3-gene_20	54.05	13720-14052 (-)	110
		eHP-3-gene_21	62.38	14529-14831 (+)	100
		eHP-3-gene_22	60.64	14835-15332 (+)	165	56	hypothetical protein BJ1_gp48 (1.00E-22)		Archaeal BJ1 virus	Viruses;dsDNA viruses, no RNA stage;Caudovirales;Siphoviridae;
		eHP-3-gene_23	58.49	15319-17580 (+)	753	52	protein of unknown function DUF264 (1.00E-57)	Terminase-like family (1.00E-16)	Alicyclobacillus acidocaldarius LAA1	Bacteria;Firmicutes;Bacillales;Alicyclobacillaceae;Alicyclobacillus;
		eHP-3-gene_24	52.93	17580-17972 (+)	130	60	hypothetical protein BJ1_gp50 (2.00E-09)		Archaeal BJ1 virus	Viruses;dsDNA viruses, no RNA stage;Caudovirales;Siphoviridae;
		eHP-3-gene_25	51.08	18153-18383 (+)	76
		eHP-3-gene_26	59.14	18380-18751 (-)	123	70	hypothetical protein HacjB3_17216 (6.00E-08)		Halalkalicoccus jeotgali B3	Archaea;Euryarchaeota;Halobacteria;Halobacteriales;Halobacteriaceae;Halalkalicoccus;
		eHP-3-gene_27	56.28	18968-19198 (+)	76
		eHP-3-gene_28	59.32	19279-20013 (+)	244	63	hypothetical protein J07AB56_03300 (2.00E-28)		Candidatus Nanosalinarum sp. J07AB56	Bacteria;Tenericutes;Mollicutes;Acholeplasmatales;Acholeplasmataceae;Candidatus Phytoplasma;
		eHP-3-gene_29	60.29	20274-21809 (+)	511	62	hypothetical protein Nmag_1647 (4.00E-90)		Natrialba magadii ATCC 43099	Archaea;Euryarchaeota;Halobacteria;Halobacteriales;Halobacteriaceae;Natrialba;
		eHP-3-gene_30	52.02	21859-22773 (+)	304	62	DNA methylase N 4/N 6 domain containing protein (3.00E-58)	DNA methylase (2.10E-53)	Cyanothece sp. PCC 7822	Bacteria;Cyanobacteria;Chroococcales;Cyanothece;
		eHP-3-gene_31	66.62	22828-23606 (+)	259
6	eHP-17 (21771 pb)
		eHP-17-gene_1	63.15	3-485 (+)	160
		eHP-17-gene_2	53.57	514-2430 (+)	638	43	hypothetical protein HacjB3_07255 (3.00E-16)		Halalkalicoccus jeotgali B3	Archaea;Euryarchaeota;Halobacteria;Halobacteriales;Halobacteriaceae;Halalkalicoccus;
		eHP-17-gene_3	59.52	2478-3317 (+)	279
		eHP-17-gene_4	52.86	3314-3523 (-)	69
		eHP-17-gene_5	49.25	3599-4195 (+)	198
		eHP-17-gene_6	42.18	4200-4346 (+)	48
		eHP-17-gene_7	60.68	4399-5334 (-)	311	47	transcription initiation factor TFB (1.00E-23)	Transcription factor TFIIB repeat (2.60E-11)	Haloquadratum walsbyi C23	Archaea;Euryarchaeota;Halobacteria;Halobacteriales;Halobacteriaceae;Haloquadratum;
		eHP-17-gene_8	56.46	5534-5827 (+)	97
		eHP-17-gene_9	50.85	5978-6211 (+)	77
		eHP-17-gene_10	62.03	6559-7248 (+)	229
		eHP-17-gene_11	56.37	7249-7452 (+)	67
		eHP-17-gene_12	50.00	7619-7798 (+)	59			Ribbon-helix-helix protein, copG family (4.80E-08)
		eHP-17-gene_13	58.78	7817-8437 (+)	206
		eHP-17-gene_14	61.38	8521-9201 (+)	226
		eHP-17-gene_15	63.60	9198-9914 (+)	238	65	hypothetical protein (3.00E-20)		uncultured virus	Viruses;environmental samples;
		eHP-17-gene_16	54.61	9914-10054 (+)	46
		eHP-17-gene_17	52.29	10051-10377 (-)	108
		eHP-17-gene_18	58.90	10323-10541 (-)	72
		eHP-17-gene_19	62.14	10845-11153 (+)	102
		eHP-17-gene_20	47.84	11150-11914 (+)	254	53	HNH endonuclease (2.00E-09)	HNH endonuclease (1.70E-09)	Halorhabdus utahensis DSM 12940	Archaea;Euryarchaeota;Halobacteria;Halobacteriales;Halobacteriaceae;Halorhabdus;
		eHP-17-gene_21	54.31	12029-12295 (+)	88
		eHP-17-gene_22	60.63	12282-13622 (+)	446	55	protein of unknown function DUF264 (2.00E-57)	Terminase-like family (1.30E-21)	Alicyclobacillus acidocaldarius LAA1	Bacteria;Firmicutes;Bacillales;Alicyclobacillaceae;Alicyclobacillus;
		eHP-17-gene_23	59.69	13622-14008 (+)	128	62	portal protein (2.00E-13)		Natronobacterium gregoryi SP2	Archaea;Euryarchaeota;Halobacteria;Halobacteriales;Halobacteriaceae;Natronobacterium;
		eHP-17-gene_24	46.03	14071-14259 (+)	62
		eHP-17-gene_25	41.32	14387-14749 (+)	120
		eHP-17-gene_26	50.79	14742-14867 (+)	41
		eHP-17-gene_27	59.26	14977-15354 (-)	125	66	hypothetical protein HacjB3_17216 (5.00E-15)		Halalkalicoccus jeotgali B3	Archaea;Euryarchaeota;Halobacteria;Halobacteriales;Halobacteriaceae;Halalkalicoccus;
		eHP-17-gene_28	54.83	15956-16276 (+)	106
		eHP-17-gene_29	54.20	16520-16960 (+)	146
		eHP-17-gene_30	53.52	16960-17286 (+)	108	68	hypothetical protein Nmag_3426 (5.00E-17)		Natrialba magadii ATCC 43099	Archaea;Euryarchaeota;Halobacteria;Halobacteriales;Halobacteriaceae;Natrialba;
		eHP-17-gene_31	61.07	17329-18846 (+)	505	60	hypothetical protein Nmag_1647 (3.00E-92)		Natrialba magadii ATCC 43099	Archaea;Euryarchaeota;Halobacteria;Halobacteriales;Halobacteriaceae;Natrialba;
		eHP-17-gene_32	47.83	18874-19287 (+)	137
		eHP-17-gene_33	46.19	19386-19805 (+)	139	61	HNH endonuclease (1.00E-09)	HNH endonuclease (2.60E-14)	Halopiger xanaduensis SH 6	Archaea;Euryarchaeota;Halobacteria;Halobacteriales;Halobacteriaceae;Halopiger;
		eHP-17-gene_34	65.56	19859-21748 (+)	629
6	eHP-18 (37283 pb)
		eHP-18-gene_1	60.23	702-872 (+)	56	79	hypothetical protein Nmag_1645 (2.00E-10)		Natrialba magadii ATCC 43099	Archaea;Euryarchaeota;Halobacteria;Halobacteriales;Halobacteriaceae;Natrialba;
		eHP-18-gene_2	63.75	876-1184 (+)	102
		eHP-18-gene_3	65.23	1190-1468 (+)	92
		eHP-18-gene_4	50.77	1661-2050 (+)	129
		eHP-18-gene_5	60.28	2092-3108 (+)	338
		eHP-18-gene_6	53.55	3146-3427 (+)	93
		eHP-18-gene_7	59.26	3468-3791 (+)	107
		eHP-18-gene_8	64.86	3793-4014 (+)	73
		eHP-18-gene_9	61.88	4046-4672 (+)	208
		eHP-18-gene_10	62.64	4988-5509 (+)	173
		eHP-18-gene_11	53.10	5703-5960 (+)	85
		eHP-18-gene_12	36.82	5966-6166 (+)	66
		eHP-18-gene_13	48.89	6335-6469 (+)	44
		eHP-18-gene_14	59.54	6504-7064 (+)	186
		eHP-18-gene_15	58.30	7102-8631 (+)	509	78	conserved hypothetical protein (1.00E-147)	Bacterial regulatory proteins, luxR family (4.00E-08)	uncultured virus	Viruses;environmental samples;
		eHP-18-gene_16	57.86	8682-8840 (+)	52
		eHP-18-gene_17	65.26	8840-9052 (+)	70
		eHP-18-gene_18	53.42	9094-9327 (+)	77
		eHP-18-gene_19	65.33	10020-10244 (+)	74
		eHP-18-gene_20	57.68	10244-11200 (+)	318
		eHP-18-gene_21	59.87	11298-11900 (+)	200
		eHP-18-gene_22	57.62	12356-13162 (+)	268
		eHP-18-gene_23	66.67	13180-13506 (+)	108
		eHP-18-gene_24	63.52	13499-14515 (+)	338
		eHP-18-gene_25	53.57	14544-16460 (+)	638	43	hypothetical protein HacjB3_07255 (3.00E-16)		Halalkalicoccus jeotgali B3	Archaea;Euryarchaeota;Halobacteria;Halobacteriales;Halobacteriaceae;Halalkalicoccus;
		eHP-18-gene_26	59.52	16508-17347 (+)	279
		eHP-18-gene_27	52.86	17344-17553 (-)	69
		eHP-18-gene_28	49.25	17629-18225 (+)	198
		eHP-18-gene_29	42.18	18230-18376 (+)	48
		eHP-18-gene_30	60.68	18429-19364 (-)	311	47	transcription initiation factor TFB (1.00E-23)	Transcription factor TFIIB repeat (2.60E-11)	Haloquadratum walsbyi C23	Archaea;Euryarchaeota;Halobacteria;Halobacteriales;Halobacteriaceae;Haloquadratum;
		eHP-18-gene_31	56.46	19564-19857 (+)	97
		eHP-18-gene_32	50.85	20008-20241 (+)	77
		eHP-18-gene_33	62.03	20589-21278 (+)	229
		eHP-18-gene_34	56.37	21279-21482 (+)	67
		eHP-18-gene_35	50.00	21649-21828 (+)	59			Ribbon-helix-helix protein, copG family (4.80E-08)
		eHP-18-gene_36	58.78	21847-22467 (+)	206
		eHP-18-gene_37	61.38	22551-23231 (+)	226
		eHP-18-gene_38	63.60	23228-23944 (+)	238	65	hypothetical protein (3.00E-20)		uncultured virus	Viruses;environmental samples;
		eHP-18-gene_39	54.61	23944-24084 (+)	46
		eHP-18-gene_40	52.29	24081-24407 (-)	108
		eHP-18-gene_41	58.90	24353-24571 (-)	72
		eHP-18-gene_42	62.14	24875-25183 (+)	102
		eHP-18-gene_43	47.84	25180-25944 (+)	254	53	HNH endonuclease (2.00E-09)	HNH endonuclease (1.70E-09)	Halorhabdus utahensis DSM 12940	Archaea;Euryarchaeota;Halobacteria;Halobacteriales;Halobacteriaceae;Halorhabdus;
		eHP-18-gene_44	54.31	26059-26325 (+)	88
		eHP-18-gene_45	60.65	26339-27652 (+)	437	55	protein of unknown function DUF264 (2.00E-57)	Terminase-like family (1.20E-21)	Alicyclobacillus acidocaldarius LAA1	Bacteria;Firmicutes;Bacillales;Alicyclobacillaceae;Alicyclobacillus;
		eHP-18-gene_46	59.69	27652-28038 (+)	128	62	portal protein (2.00E-13)	KTSC domain (2.00E-14)	Natronobacterium gregoryi SP2	Archaea;Euryarchaeota;Halobacteria;Halobacteriales;Halobacteriaceae;Natronobacterium;
		eHP-18-gene_47	46.03	28101-28289 (+)	62
		eHP-18-gene_48	41.32	28417-28779 (+)	120
		eHP-18-gene_49	50.79	28772-28897 (+)	41
		eHP-18-gene_50	59.72	29007-29366 (-)	119	66	hypothetical protein HacjB3_17216 (3.00E-13)		Halalkalicoccus jeotgali B3	Archaea;Euryarchaeota;Halobacteria;Halobacteriales;Halobacteriaceae;Halalkalicoccus;
		eHP-18-gene_51	54.83	29986-30306 (+)	106
		eHP-18-gene_52	54.20	30550-30990 (+)	146
		eHP-18-gene_53	53.52	30990-31316 (+)	108	68	hypothetical protein Nmag_3426 (5.00E-17)		Natrialba magadii ATCC 43099	Archaea;Euryarchaeota;Halobacteria;Halobacteriales;Halobacteriaceae;Natrialba;
		eHP-18-gene_54	61.07	31359-32876 (+)	505	60	hypothetical protein Nmag_1647 (3.00E-92)		Natrialba magadii ATCC 43099	Archaea;Euryarchaeota;Halobacteria;Halobacteriales;Halobacteriaceae;Natrialba;
		eHP-18-gene_55	47.83	32904-33317 (+)	137
		eHP-18-gene_56	46.19	33416-33835 (+)	139	61	HNH endonuclease (1.00E-09)	HNH endonuclease (2.60E-14)	Halopiger xanaduensis SH 6	Archaea;Euryarchaeota;Halobacteria;Halobacteriales;Halobacteriaceae;Halopiger;
		eHP-18-gene_57	65.56	33889-35778 (+)	629
		eHP-18-gene_58	62.72	35797-37140 (+)	447	58	hypothetical protein Nmag_1645 (2.00E-67)		Natrialba magadii ATCC 43099	Archaea;Euryarchaeota;Halobacteria;Halobacteriales;Halobacteriaceae;Natrialba;
		eHP-18-gene_59	61.43	37144-37283 (+)	46
6	eHP-33 (22115 pb)
		eHP-33-gene_1	63.15	3-485 (+)	160
		eHP-33-gene_2	53.57	514-2430 (+)	638	43	hypothetical protein HacjB3_07255 (3.00E-16)		Halalkalicoccus jeotgali B3	Archaea;Euryarchaeota;Halobacteria;Halobacteriales;Halobacteriaceae;Halalkalicoccus;
		eHP-33-gene_3	59.52	2478-3317 (+)	279
		eHP-33-gene_4	52.86	3314-3523 (-)	69
		eHP-33-gene_5	49.25	3599-4195 (+)	198
		eHP-33-gene_6	42.18	4200-4346 (+)	48
		eHP-33-gene_7	60.68	4399-5334 (-)	311	47	transcription initiation factor TFB (1.00E-23)	Transcription factor TFIIB repeat (2.60E-11)	Haloquadratum walsbyi C23	Archaea;Euryarchaeota;Halobacteria;Halobacteriales;Halobacteriaceae;Haloquadratum;
		eHP-33-gene_8	56.46	5534-5827 (+)	97
		eHP-33-gene_9	50.85	5978-6211 (+)	77
		eHP-33-gene_10	62.03	6559-7248 (+)	229
		eHP-33-gene_11	56.37	7249-7452 (+)	67
		eHP-33-gene_12	50.00	7619-7798 (+)	59			Ribbon-helix-helix protein, copG family (4.80E-08)
		eHP-33-gene_13	58.78	7817-8437 (+)	206
		eHP-33-gene_14	61.38	8521-9201 (+)	226
		eHP-33-gene_15	63.60	9198-9914 (+)	238	65	hypothetical protein (3.00E-20)		uncultured virus	Viruses;environmental samples;
		eHP-33-gene_16	54.61	9914-10054 (+)	46
		eHP-33-gene_17	52.29	10051-10377 (-)	108
		eHP-33-gene_18	58.90	10323-10541 (-)	72
		eHP-33-gene_19	62.14	10845-11153 (+)	102
		eHP-33-gene_20	47.84	11150-11914 (+)	254	53	HNH endonuclease (2.00E-09)	HNH endonuclease (1.70E-09)	Halorhabdus utahensis DSM 12940	Archaea;Euryarchaeota;Halobacteria;Halobacteriales;Halobacteriaceae;Halorhabdus;
		eHP-33-gene_21	54.31	12029-12295 (+)	88
		eHP-33-gene_22	60.63	12282-13622 (+)	446	55	protein of unknown function DUF264 (2.00E-57)	Terminase-like family (1.30E-21)	Alicyclobacillus acidocaldarius LAA1	Bacteria;Firmicutes;Bacillales;Alicyclobacillaceae;Alicyclobacillus;
		eHP-33-gene_23	59.69	13622-14008 (+)	128	62	portal protein (2.00E-13)	KTSC domain (2.00E-14)	Natronobacterium gregoryi SP2	Archaea;Euryarchaeota;Halobacteria;Halobacteriales;Halobacteriaceae;Natronobacterium;
		eHP-33-gene_24	46.03	14071-14259 (+)	62
		eHP-33-gene_25	41.32	14387-14749 (+)	120
		eHP-33-gene_26	50.79	14742-14867 (+)	41
		eHP-33-gene_27	59.26	14977-15354 (-)	125	66	hypothetical protein HacjB3_17216 (5.00E-15)		Halalkalicoccus jeotgali B3	Archaea;Euryarchaeota;Halobacteria;Halobacteriales;Halobacteriaceae;Halalkalicoccus;
		eHP-33-gene_28	54.83	15956-16276 (+)	106
		eHP-33-gene_29	54.20	16520-16960 (+)	146
		eHP-33-gene_30	53.52	16960-17286 (+)	108	68	hypothetical protein Nmag_3426 (5.00E-17)		Natrialba magadii ATCC 43099	Archaea;Euryarchaeota;Halobacteria;Halobacteriales;Halobacteriaceae;Natrialba;
		eHP-33-gene_31	61.07	17329-18846 (+)	505	60	hypothetical protein Nmag_1647 (3.00E-92)		Natrialba magadii ATCC 43099	Archaea;Euryarchaeota;Halobacteria;Halobacteriales;Halobacteriaceae;Natrialba;
		eHP-33-gene_32	47.83	18874-19287 (+)	137
		eHP-33-gene_33	46.19	19386-19805 (+)	139	61	HNH endonuclease (1.00E-09)	HNH endonuclease (2.60E-14)	Halopiger xanaduensis SH 6	Archaea;Euryarchaeota;Halobacteria;Halobacteriales;Halobacteriaceae;Halopiger;
		eHP-33-gene_34	65.56	19859-21748 (+)	629
		eHP-33-gene_35	67.91	21767-22115 (+)	116
(NC)	eHP-7 (23476 pb)
		eHP-7-gene_1	60.33	2-301 (+)	99
		eHP-7-gene_2	59.02	301-627 (+)	108
		eHP-7-gene_3	65.46	594-842 (+)	82
		eHP-7-gene_4	55.34	835-3015 (+)	726	60	hypothetical protein PSR_11009 (1.00E-68)		Salinibacter ruber M8	Bacteria;Bacteroidetes;Sphingobacteria;Sphingobacteriales;Rhodothermaceae;Salinibacter;
		eHP-7-gene_5	54.98	3016-4683 (+)	555
		eHP-7-gene_6	56.13	4685-6202 (+)	505
		eHP-7-gene_7	59.93	6339-6620 (+)	93
		eHP-7-gene_8	55.14	6715-6957 (+)	80
		eHP-7-gene_9	61.96	7057-7608 (+)	183
		eHP-7-gene_10	60.29	7705-8112 (+)	135
		eHP-7-gene_11	55.56	8197-8367 (+)	56
		eHP-7-gene_12	63.70	8509-8811 (+)	100
		eHP-7-gene_13	62.71	8808-8984 (+)	58
		eHP-7-gene_14	59.56	9136-9543 (+)	135
		eHP-7-gene_15	61.07	9652-10062 (+)	136	49	hypothetical protein SYNPCC7002_E0008 (5.00E-14)		Synechococcus sp. PCC 7002	Bacteria;Cyanobacteria;Chroococcales;Synechococcus;
		eHP-7-gene_16	62.07	10062-10583 (+)	173
		eHP-7-gene_17	57.77	10738-11490 (+)	250	62	hypothetical protein AB210_0800 (3.00E-10)		Acinetobacter baumannii AB210	Bacteria;Proteobacteria;Gammaproteobacteria;Pseudomonadales;Moraxellaceae;Acinetobacter;
		eHP-7-gene_18	61.23	11514-12818 (+)	434	60	replicative DNA helicase DnaB (1.00E-50)	DnaB-like helicase C terminal domain (2.20E-57)	Deferribacter desulfuricans SSM1	Bacteria;Deferribacteres;Deferribacterales;Deferribacteraceae;Deferribacter;
		eHP-7-gene_19	48.87	12861-13433 (+)	190
		eHP-7-gene_20	63.49	13450-13638 (+)	62
		eHP-7-gene_21	66.11	13631-13810 (+)	59
		eHP-7-gene_22	53.02	13829-14209 (+)	126
		eHP-7-gene_23	65.87	14219-14344 (+)	41
		eHP-7-gene_24	54.42	14356-14796 (+)	146	50	HNH endonuclease family protein (9.00E-10)	HNH endonuclease (6.80E-15)	Burkholderia glumae BGR1	Bacteria;Proteobacteria;Betaproteobacteria;Burkholderiales;Burkholderiaceae;Burkholderia;
		eHP-7-gene_25	63.50	14796-15269 (+)	157
		eHP-7-gene_26	59.63	15253-15522 (+)	89			Protein of unknown function (DUF968) (5.00E-11)
		eHP-7-gene_27	60.91	15745-16161 (+)	138	79	Single strand binding protein (2.00E-56)	Single-strand binding protein family (1.60E-35)	Salinibacter ruber M8	Bacteria;Bacteroidetes;Sphingobacteria;Sphingobacteriales;Rhodothermaceae;Salinibacter;
		eHP-7-gene_28	56.18	16206-16682 (+)	158	61	hypothetical HTH domain protein (5.00E-26)	Homeodomain-like domain (1.30E-17)	uncultured virus	Viruses;environmental samples;
		eHP-7-gene_29	52.56	16797-17108 (+)	103
		eHP-7-gene_30	59.09	17296-17493 (+)	65
		eHP-7-gene_31	58.89	17640-17819 (+)	59			Helix-turn-helix domain (2.40E-04)
		eHP-7-gene_32	49.87	17964-18350 (+)	128
		eHP-7-gene_33	62.30	18473-18907 (+)	144	66	hypothetical protein Bpro_4970 (1.00E-23)		Polaromonas sp. JS666	Bacteria;Proteobacteria;Betaproteobacteria;Burkholderiales;Comamonadaceae;Polaromonas;
		eHP-7-gene_34	61.16	18976-19320 (+)	114
		eHP-7-gene_35	60.73	19320-19538 (+)	72
		eHP-7-gene_36	59.31	19560-20945 (+)	461	63	DNA polymerase III polC type (1.00E-47)	Exonuclease (3.40E-22)	Salinibacter ruber M8	Bacteria;Bacteroidetes;Sphingobacteria;Sphingobacteriales;Rhodothermaceae;Salinibacter;
		eHP-7-gene_37	61.69	20942-21142 (+)	66
		eHP-7-gene_38	60.53	21146-21487 (+)	113
		eHP-7-gene_39	64.49	21484-22035 (+)	183
		eHP-7-gene_40	65.53	22069-22332 (+)	87
		eHP-7-gene_41	59.56	22329-22511 (+)	60
		eHP-7-gene_42	63.04	22511-23476 (+)	322	67	membrane associated lipoprotein (4.00E-11)	Mycoplasma protein of unknown function, DUF285(4.80E-21)	Microscilla marina ATCC 23134	Bacteria;Bacteroidetes;Cytophagia;Cytophagales;Cytophagaceae;Microscilla;
(NC)	eHP-10 (28879 pb)	eHP-10-gene_1	72.20	1-223 (-)	74
		eHP-10-gene_2	67.98	220-828 (-)	202	52	hypothetical protein (5.00E-12)		uncultured virus	Viruses;environmental samples;
		eHP-10-gene_3	58.16	907-1188 (-)	93			HNH endonuclease (1.00E-05)
		eHP-10-gene_4	61.29	1308-1586 (-)	92
		eHP-10-gene_5	66.67	1583-1756 (-)	57
		eHP-10-gene_6	59.67	1853-2152 (+)	99			Plasmid stabilisation system protein (0.00048)
		eHP-10-gene_7	46.78	2153-2836 (-)	227	43	restriction endonuclease (2.00E-13)		Solibacillus silvestris StLB046	Bacteria;Firmicutes;Bacillales;Planococcaceae;Solibacillus;
		eHP-10-gene_8	59.99	3173-6871 (-)	1232	58	hypothetical protein (1.00E-150)		uncultured virus	Viruses;environmental samples;
		eHP-10-gene_9	64.66	6873-7817 (-)	314
		eHP-10-gene_10	61.54	7928-8707 (-)	259	53	hypothetical protein (9.00E-36)		uncultured virus	Viruses;environmental samples;
		eHP-10-gene_11	53.69	8835-9620 (+)	261	46	HNH endonuclease (1.00E-21)	HNH endonuclease (8.10E-08)	Halobacterium sp. DL1	Archaea;Euryarchaeota;Halobacteria;Halobacteriales;Halobacteriaceae;Halobacterium;
		eHP-10-gene_12	55.06	9617-10771 (-)	384	51	TP901 family prophage LambdaSa04 (2.00E-09)	Baculovirus polyhedron envelope protein, PEP, C terminus	Streptococcus sanguinis ATCC 49296	Bacteria;Firmicutes;Lactobacillales;Streptococcaceae;Streptococcus;
		eHP-10-gene_13	58.20	10817-11005 (-)	62
		eHP-10-gene_14	62.60	10974-11465 (-)	163
		eHP-10-gene_15	58.81	11468-11938 (-)	156	53	hypothetical protein (1.00E-11)		uncultured virus	Viruses;environmental samples;
		eHP-10-gene_16	56.79	11976-12299 (-)	107	67	hypothetical protein BJ1_gp46 (6.00E-23)		Archaeal BJ1 virus	Viruses;dsDNA viruses, no RNA stage;Caudovirales;Siphoviridae;
		eHP-10-gene_17	61.47	12408-12638 (-)	76
		eHP-10-gene_18	49.65	12635-13210 (-)	191	49	hypothetical protein OE1097F (2.00E-06)		Halobacterium salinarum R1	Archaea;Euryarchaeota;Halobacteria;Halobacteriales;Halobacteriaceae;Halobacterium;
		eHP-10-gene_19	57.01	13210-13530 (-)	106
		eHP-10-gene_20	59.40	13533-14234 (-)	233
		eHP-10-gene_21	61.37	14268-14777 (-)	169
		eHP-10-gene_22	61.85	14814-15062 (-)	82
		eHP-10-gene_23	64.05	15069-15488 (-)	139	63	hypothetical Zn finger domain protein (6.00E-23)		uncultured virus	Viruses;environmental samples;
		eHP-10-gene_24	60.99	15488-15910 (-)	140
		eHP-10-gene_25	66.67	15951-16136 (-)	61
		eHP-10-gene_26	64.02	16280-17755 (-)	491	70	conserved hypothetical protein (1.00E-119)	Helix-turn-helix domain (1.50E-09)	uncultured virus	Viruses;environmental samples;
		eHP-10-gene_27	58.94	17798-18043 (-)	81
		eHP-10-gene_28	65.88	18132-18386 (-)	84
		eHP-10-gene_29	58.23	18514-18762 (-)	82
		eHP-10-gene_30	63.18	18804-19376 (-)	190
		eHP-10-gene_31	54.07	19421-20158 (-)	245	52	HNH endonuclease (4.00E-19)	Homeodomain-like domain (1.20E-11)	Natrialba magadii ATCC 43099	Archaea;Euryarchaeota;Halobacteria;Halobacteriales;Halobacteriaceae;Natrialba;
		eHP-10-gene_32	63.33	20207-21466 (-)	419			Phage capsid family (1.20E-07)
		eHP-10-gene_33	66.18	21466-21879 (-)	137	51	hypothetical protein (2.00E-09)		uncultured virus	Viruses;environmental samples;
		eHP-10-gene_34	61.74	21983-23503 (-)	506			Helix-hairpin-helix motif (1.40E-06)
		eHP-10-gene_35	69.27	23503-23694 (-)	63
		eHP-10-gene_36	56.35	23732-23857 (-)	41
		eHP-10-gene_37	49.18	24029-24211 (-)	60
		eHP-10-gene_38	54.42	24470-24616 (-)	48
		eHP-10-gene_39	52.53	24616-24813 (-)	65
		eHP-10-gene_40	61.87	24856-27273 (-)	805	64	hypothetical protein (2.00E-41)		uncultured virus	Viruses;environmental samples;
		eHP-10-gene_41	62.43	27314-27502 (-)	62
		eHP-10-gene_42	53.23	27740-28111 (-)	123
		eHP-10-gene_43	49.36	28104-28415 (-)	103
		eHP-10-gene_44	71.46	28462-28878 (-)	138	67	ribonuclease BN (8.00E-11)		Halorubrum lacusprofundi ATCC 49239	Archaea;Euryarchaeota;Halobacteria;Halobacteriales;Halobacteriaceae;Halorubrum;
(NC)	eHP-11 (22863 pb)	eHP-11-gene_1	53.65	2-508 (+)	168	100	hypothetical protein EscherichiacoliO157EcO_01357 (6.00E-78)		Escherichia coli O157:H7 str. FRIK966	Bacteria;Proteobacteria;Gammaproteobacteria;Enterobacteriales;Enterobacteriaceae;Escherichia;
		eHP-11-gene_2	61.02	502-1617 (+)	371
		eHP-11-gene_3	54.54	1614-3584 (+)	656	41	fibronectin type III domain containing protein (9.00E-10)		Halogeometricum borinquense DSM 11551	Archaea;Euryarchaeota;Halobacteria;Halobacteriales;Halobacteriaceae;Halogeometricum;
		eHP-11-gene_4	64.10	3581-4009 (+)	142
		eHP-11-gene_5	58.39	4073-4531 (+)	152
		eHP-11-gene_6	61.95	4538-5533 (+)	331
		eHP-11-gene_7	49.75	5533-6318 (+)	261
		eHP-11-gene_8	64.33	6505-7188 (+)	227
		eHP-11-gene_9	62.45	7193-8329 (+)	378
		eHP-11-gene_10	64.47	8360-8905 (+)	181	55	hypothetical protein J07AB43_02760 (2.00E-21)		Candidatus Nanosalina sp. J07AB43	Bacteria;Tenericutes;Mollicutes;Acholeplasmatales;Acholeplasmataceae;Candidatus Phytoplasma;
		eHP-11-gene_11	64.49	9087-9500 (-)	137
		eHP-11-gene_12	44.71	9583-9837 (-)	84
		eHP-11-gene_13	62.18	9837-9992 (-)	51
		eHP-11-gene_14	57.46	9989-10303 (-)	104
		eHP-11-gene_15	47.70	10419-10919 (-)	166
		eHP-11-gene_16	55.69	10912-11157 (-)	81			Sugar-specific transcriptional regulator TrmB (3.10E-06)
		eHP-11-gene_17	59.55	11237-11503 (+)	88
		eHP-11-gene_18	62.47	11616-12044 (+)	142
		eHP-11-gene_19	65.00	12041-12160 (+)	39
		eHP-11-gene_20	66.67	12157-12423 (+)	88
		eHP-11-gene_21	54.39	12668-12838 (-)	56			Ribbon-helix-helix protein, copG family (0.00031)
		eHP-11-gene_22	55.00	12989-13168 (+)	59
		eHP-11-gene_23	61.45	13340-14086 (+)	248	70	DNA polymerase sliding clamp (2.00E-68)	Proliferating cell nuclear antigen, N-terminal domain(8.50E-11)	Halorubrum lacusprofundi ATCC 49239	Archaea;Euryarchaeota;Halobacteria;Halobacteriales;Halobacteriaceae;Halorubrum;
		eHP-11-gene_24	65.21	14091-14501 (+)	136	69	nucleotidyl transferase (2.00E-33)	Nucleoside 2-deoxyribosyltransferase (6.10E-07)	uncultured virus	Viruses;environmental samples;
		eHP-11-gene_25	61.88	14513-15013 (+)	166	52	Endodeoxyribonuclease (1.00E-26)	Exonuclease (2.60E-06)	Alteromonas macleodii str. Deep ecotype	Bacteria;Proteobacteria;Gammaproteobacteria;Alteromonadales;Alteromonadaceae;Alteromonas;
		eHP-11-gene_26	59.71	15006-15350 (+)	114
		eHP-11-gene_27	64.65	15343-15540 (+)	65
		eHP-11-gene_28	58.18	15566-16048 (+)	160	58	phage methyltransferase (2.00E-24)	Methyltransferase domain (8.30E-07)	Sporosarcina newyorkensis 2681	Bacteria;Firmicutes;Bacillales;Planococcaceae;Sporosarcina;
		eHP-11-gene_29	63.64	16122-16814 (+)	230	60	DNA methyltransferase (8.00E-46)	C-5 cytosine-specific DNA methylase (1.20E-06)	Halomicrobium mukohataei DSM 12286	Archaea;Euryarchaeota;Halobacteria;Halobacteriales;Halobacteriaceae;Halomicrobium;
		eHP-11-gene_30	64.58	16811-17002 (+)	63
		eHP-11-gene_31	65.57	17025-17207 (+)	60
		eHP-11-gene_32	60.48	17425-19929 (+)	834	57	conserved hypothetical protein containing phage/plasmid primase P4 C terminal domain (4.00E-74)	D5 N terminal like (1.20E-09)	Salinibacter ruber M8	Bacteria;Bacteroidetes;Sphingobacteria;Sphingobacteriales;Rhodothermaceae;Salinibacter;
		eHP-11-gene_33	60.90	20236-20391 (+)	51
		eHP-11-gene_34	53.32	20391-21956 (+)	521	65	hypothetical protein HMPREF9456_03404 (1.00E-46)	C-5 cytosine-specific DNA methylase (3.60E-06)	Dysgonomonas mossii DSM 22836	Bacteria;Bacteroidetes;Bacteroidia;Bacteroidales;Porphyromonadaceae;Dysgonomonas;
		eHP-11-gene_35	51.37	21949-22458 (+)	169
(NC)	eHP-14 (40155 pb)	eHP-14-gene_1	61.20	326-1624 (-)	432	53	protein of unknown function DUF264 (2.00E-56)	Terminase-like family (4.30E-22)	Alicyclobacillus acidocaldarius LAA1	Bacteria;Firmicutes;Bacillales;Alicyclobacillaceae;Alicyclobacillus;
		eHP-14-gene_2	60.87	1617-2030 (-)	137
		eHP-14-gene_3	55.04	2043-2300 (-)	85
		eHP-14-gene_4	59.17	2678-3064 (-)	128
		eHP-14-gene_5	55.29	3057-3434 (-)	125
		eHP-14-gene_6	53.00	3572-3871 (-)	99
		eHP-14-gene_7	56.22	3864-4064 (-)	66
		eHP-14-gene_8	60.21	4071-5231 (-)	386	50	YonJ like protein (5.00E-39)	Calcineurin-like phosphoesterase superfamily domain (2.80E-05)	Halorubrum phage HF2	Viruses;dsDNA viruses, no RNA stage;unclassified dsDNA viruses;unclassified archaeal dsDNA viruses;Haloviruses;
		eHP-14-gene_9	51.15	5224-5397 (-)	57
		eHP-14-gene_10	59.29	5394-6044 (-)	216	45	hypothetical protein Hlac_0746 (3.00E-11)		Halorubrum lacusprofundi ATCC 49239	Archaea;Euryarchaeota;Halobacteria;Halobacteriales;Halobacteriaceae;Halorubrum;
		eHP-14-gene_11	60.06	6403-9291 (-)	962	57	conserved hypothetical protein containing phage/plasmid primase P4 C terminal domain (3.00E-72)	D5 N terminal like (2.60E-09)	Salinibacter ruber M8	Bacteria;Bacteroidetes;Sphingobacteria;Sphingobacteriales;Rhodothermaceae;Salinibacter;
		eHP-14-gene_12	62.82	10120-10743 (-)	207	55	Endodeoxyribonuclease (1.00E-27)		Alteromonas macleodii str. Deep ecotype	Bacteria;Proteobacteria;Gammaproteobacteria;Alteromonadales;Alteromonadaceae;Alteromonas;
		eHP-14-gene_13	57.48	10736-11116 (-)	126
		eHP-14-gene_14	50.23	11208-11420 (-)	70
		eHP-14-gene_15	56.28	11523-11705 (-)	60
		eHP-14-gene_16	64.94	11698-11928 (-)	76
		eHP-14-gene_17	60.12	11921-12241 (-)	106
		eHP-14-gene_18	61.38	12262-12507 (-)	81
		eHP-14-gene_19	62.12	12504-12701 (-)	65
		eHP-14-gene_20	64.44	12698-13462 (-)	254	61	Proliferating cell nuclear antigen PCNA (5.00E-52)	Proliferating cell nuclear antigen, N-terminal domain(9.20E-09)	Natrialba magadii ATCC 43099	Archaea;Euryarchaeota;Halobacteria;Halobacteriales;Halobacteriaceae;Natrialba;
		eHP-14-gene_21	54.87	13459-13653 (-)	64
		eHP-14-gene_22	54.90	13732-13935 (-)	67			Ribbon-helix-helix protein, copG family (0.00045)
		eHP-14-gene_23	52.49	14166-14426 (+)	86
		eHP-14-gene_24	60.65	14501-14716 (-)	71
		eHP-14-gene_25	58.22	15040-15477 (-)	145	49	hypothetical protein Htur_1409 (3.00E-08)		Haloterrigena turkmenica DSM 5511	Archaea;Euryarchaeota;Halobacteria;Halobacteriales;Halobacteriaceae;Haloterrigena;
		eHP-14-gene_26	53.89	15474-15794 (-)	106
		eHP-14-gene_27	58.33	15784-16107 (-)	107
		eHP-14-gene_28	52.75	16104-16376 (-)	90
		eHP-14-gene_29	52.45	16369-16755 (-)	128
		eHP-14-gene_30	56.03	16752-17099 (-)	115	55	hypothetical protein pNG3023 (7.00E-12)		Haloarcula marismortui ATCC 43049	Archaea;Euryarchaeota;Halobacteria;Halobacteriales;Halobacteriaceae;Haloarcula;
		eHP-14-gene_31	55.88	17102-17611 (-)	169
		eHP-14-gene_32	60.26	17722-17955 (+)	77
		eHP-14-gene_33	59.55	18013-20148 (+)	711	68	transposase IS4 family protein (0.0 )	Transposase DDE domain (3.40E-07)	Natronobacterium gregoryi SP2	Archaea;Euryarchaeota;Halobacteria;Halobacteriales;Halobacteriaceae;Natronobacterium;
		eHP-14-gene_34	62.40	20335-20967 (-)	210	55	hypothetical protein HAH_4135 (8.00E-15)		Haloarcula hispanica ATCC 33960	Archaea;Euryarchaeota;Halobacteria;Halobacteriales;Halobacteriaceae;Haloarcula;
		eHP-14-gene_35	60.44	21150-21374 (+)	74			MarR family (1.10E-07)
		eHP-14-gene_36	64.79	21367-21579 (+)	70
		eHP-14-gene_37	44.84	21755-22171 (-)	138
		eHP-14-gene_38	58.57	22177-23991 (-)	604
		eHP-14-gene_39	61.00	23995-24912 (-)	305
		eHP-14-gene_40	49.31	24922-25929 (-)	335	61	hypothetical protein Nmag_0884 (1.00E-05)		Natrialba magadii ATCC 43099	Archaea;Euryarchaeota;Halobacteria;Halobacteriales;Halobacteriaceae;Natrialba;
		eHP-14-gene_41	51.33	25932-26981 (-)	349
		eHP-14-gene_42	58.37	26984-28393 (-)	469
		eHP-14-gene_43	55.82	28394-29545 (-)	383
		eHP-14-gene_44	59.49	29711-30142 (-)	143
		eHP-14-gene_45	57.73	30139-31056 (-)	305	47	hypothetical protein NatgrDRAFT_2256 (3.00E-30)		Natronobacterium gregoryi SP2	Archaea;Euryarchaeota;Halobacteria;Halobacteriales;Halobacteriaceae;Natronobacterium;
		eHP-14-gene_46	57.58	31097-31492 (-)	131
		eHP-14-gene_47	56.45	31495-32013 (-)	172
		eHP-14-gene_48	57.84	32013-32567 (-)	184	52	hypothetical protein BJ1_gp58 (2.00E-12)		Archaeal BJ1 virus	Viruses;dsDNA viruses, no RNA stage;Caudovirales;Siphoviridae;
		eHP-14-gene_49	57.01	32564-33091 (-)	175	47	hypothetical protein Nmag_1640 (1.00E-09)		Natrialba magadii ATCC 43099	Archaea;Euryarchaeota;Halobacteria;Halobacteriales;Halobacteriaceae;Natrialba;
		eHP-14-gene_50	58.50	33088-33822 (-)	244	53	hypothetical protein Nmag_1642 (3.00E-29)		Natrialba magadii ATCC 43099	Archaea;Euryarchaeota;Halobacteria;Halobacteriales;Halobacteriaceae;Natrialba;
		eHP-14-gene_51	55.96	33826-34152 (-)	108
		eHP-14-gene_52	60.08	34149-34406 (-)	85
		eHP-14-gene_53	56.96	34409-34717 (-)	102
		eHP-14-gene_54	61.87	34722-36035 (-)	437	59	hypothetical protein Nmag_1645 (1.00E-77)		Natrialba magadii ATCC 43099	Archaea;Euryarchaeota;Halobacteria;Halobacteriales;Halobacteriaceae;Natrialba;
		eHP-14-gene_55	62.36	36045-37787 (-)	580	48	peptidase U35 phage prohead HK97 (5.00E-11)		Natrialba magadii ATCC 43099	Archaea;Euryarchaeota;Halobacteria;Halobacteriales;Halobacteriaceae;Natrialba;
		eHP-14-gene_56	61.19	37854-39260 (-)	468	65	hypothetical protein Nmag_1647 (1.00E-105)	Phage portal protein (1.70E-18)	Natrialba magadii ATCC 43099	Archaea;Euryarchaeota;Halobacteria;Halobacteriales;Halobacteriaceae;Natrialba;
		eHP-14-gene_57	54.74	39264-39590 (-)	108			KTSC domain (8.80E-08)
(NC)	eHP-20 (31983 pb)	eHP-20-gene_1	47.95	1-146 (-)	48
		eHP-20-gene_2	55.48	143-589 (-)	148	71	hypothetical Zn finger domain protein (1.00E-39)	Bacteriophage protein of unknown function (DUF646)(3.80E-05)	uncultured virus	Viruses;environmental samples;
		eHP-20-gene_3	54.20	586-954 (-)	122	64	hypothetical protein (8.00E-28)		uncultured virus	Viruses;environmental samples;
		eHP-20-gene_4	52.23	954-1244 (-)	96
		eHP-20-gene_5	51.34	1395-1655 (-)	86
		eHP-20-gene_6	58.48	1700-2920 (-)	406			Phage capsid family (3.30E-05)
		eHP-20-gene_7	57.53	2920-3324 (-)	134	51	hypothetical protein (6.00E-10)		uncultured virus	Viruses;environmental samples;
		eHP-20-gene_8	53.35	3372-4835 (-)	487
		eHP-20-gene_9	46.49	4874-5557 (-)	227	59	hypothetical protein HalDL1DRAFT_3154 (7.00E-44)		Halobacterium sp. DL1	Archaea;Euryarchaeota;Halobacteria;Halobacteriales;Halobacteriaceae;Halobacterium;
		eHP-20-gene_10	52.68	5619-6776 (-)	385			Calcineurin-like phosphoesterase superfamily domain (1.30E-09)
		eHP-20-gene_11	52.90	6814-6951 (-)	45
		eHP-20-gene_12	52.87	6990-9518 (-)	842	49	hypothetical protein (4.00E-25)		uncultured virus	Viruses;environmental samples;
		eHP-20-gene_13	56.57	9867-10064 (-)	65
		eHP-20-gene_14	46.20	10057-10227 (-)	56
		eHP-20-gene_15	54.86	10230-10517 (-)	95
		eHP-20-gene_16	49.77	10496-10708 (-)	70
		eHP-20-gene_17	52.51	10789-11007 (-)	72
		eHP-20-gene_18	54.79	10997-12166 (-)	389	71	terminase (4.00E-67)	Terminase-like family (7.40E-24)	uncultured virus	Viruses;environmental samples;
		eHP-20-gene_19	53.89	12303-12662 (-)	119	65	hypothetical protein MycrhNDRAFT_3536 (2.00E-06)		Mycobacterium rhodesiae NBB3	Bacteria;Actinobacteria;Actinobacteridae;Actinomycetales;Corynebacterineae;Mycobacteriaceae;Mycobacterium;
		eHP-20-gene_20	50.00	12753-13046 (-)	97	64	addiction module toxin RelE/StbE family (1.00E-07)	Plasmid stabilisation system protein (4.90E-08)	Ferroglobus placidus DSM 10642	Archaea;Euryarchaeota;Archaeoglobi;Archaeoglobales;Archaeoglobaceae;Ferroglobus;
		eHP-20-gene_21	54.10	13036-13218 (-)	60
		eHP-20-gene_22	43.48	13257-13877 (-)	206
		eHP-20-gene_23	42.69	13881-14051 (-)	56
		eHP-20-gene_24	54.36	14058-14504 (-)	148
		eHP-20-gene_25	53.33	14501-14635 (-)	44
		eHP-20-gene_26	56.73	15216-15386 (-)	56
		eHP-20-gene_27	50.85	15483-15836 (-)	117	47	hypothetical protein (1.00E-05)		uncultured virus	Viruses;environmental samples;
		eHP-20-gene_28	50.17	15836-16132 (-)	98
		eHP-20-gene_29	56.48	16129-16707 (-)	192	60	hypothetical protein (1.00E-38)		uncultured virus	Viruses;environmental samples;
		eHP-20-gene_30	48.56	16704-16946 (-)	80
		eHP-20-gene_31	46.30	17158-17373 (-)	71
		eHP-20-gene_32	56.06	17366-17563 (-)	65
		eHP-20-gene_33	51.52	17560-17889 (-)	109			HTH domain (6.20E-07)
		eHP-20-gene_34	52.89	17886-18473 (-)	195
		eHP-20-gene_35	58.33	18724-18927 (-)	67
		eHP-20-gene_36	55.56	18924-19103 (-)	59
		eHP-20-gene_37	48.05	19320-19550 (-)	76	57	hypothetical protein J07AB43_02540 (6.00E-07)		Candidatus Nanosalina sp. J07AB43	Bacteria;Tenericutes;Mollicutes;Acholeplasmatales;Acholeplasmataceae;Candidatus Phytoplasma;
		eHP-20-gene_38	46.83	19547-19909 (-)	120			Helix-turn-helix domain (0.00053)
		eHP-20-gene_39	53.91	19906-20148 (-)	80
		eHP-20-gene_40	53.09	20145-20549 (-)	134	54	hypothetical protein (1.00E-11)		uncultured virus	Viruses;environmental samples;
		eHP-20-gene_41	55.04	20921-21049 (+)	42
		eHP-20-gene_42	53.27	21046-21351 (+)	101
		eHP-20-gene_43	50.57	21417-21590 (+)	57
		eHP-20-gene_44	53.01	21587-22135 (-)	182
		eHP-20-gene_45	52.11	22210-22422 (+)	70
		eHP-20-gene_46	50.24	22419-25334 (-)	971	47	hypothetical protein (3.00E-88)		uncultured virus	Viruses;environmental samples;
		eHP-20-gene_47	52.28	25331-26206 (-)	291	54	hypothetical protein (6.00E-40)		uncultured virus	Viruses;environmental samples;
		eHP-20-gene_48	51.24	26207-27211 (-)	334			Baculovirus polyhedron envelope protein, PEP, C terminus
		eHP-20-gene_49	41.95	27294-27989 (+)	231
		eHP-20-gene_50	52.69	28083-28268 (-)	61
		eHP-20-gene_51	54.85	28240-28713 (-)	157
		eHP-20-gene_52	51.38	28716-29186 (-)	156
		eHP-20-gene_53	47.14	29225-29521 (-)	98	59	hypothetical protein BJ1_gp46 (1.00E-09)		Archaeal BJ1 virus	Viruses;dsDNA viruses, no RNA stage;Caudovirales;Siphoviridae;
		eHP-20-gene_54	58.61	29645-30004 (-)	119	69	hypothetical protein (9.00E-32)		uncultured virus	Viruses;environmental samples;
		eHP-20-gene_55	60.14	30001-30552 (-)	183
		eHP-20-gene_56	52.10	30596-31048 (-)	150
		eHP-20-gene_57	50.98	31045-31299 (-)	84	57	hypothetical Zn finger domain protein (8.00E-09)		uncultured virus	Viruses;environmental samples;
		eHP-20-gene_58	54.22	31296-31544 (-)	82	82	hypothetical Zn finger domain protein (4.00E-24)		uncultured virus	Viruses;environmental samples;
(NC)	eHP-25 (30693 pb)	eHP-25-gene_1	60.27	56-2368 (-)	770
		eHP-25-gene_2	44.91	2400-4109 (-)	569
		eHP-25-gene_3	43.23	4374-4565 (-)	63
		eHP-25-gene_4	40.94	4724-5170 (-)	148
		eHP-25-gene_5	43.75	5211-6074 (-)	287			Phage major tail protein 2 (8.20E-18)
		eHP-25-gene_6	41.38	6092-6526 (-)	144
		eHP-25-gene_7	38.56	6527-6832 (-)	101			P22 coat protein - gene protein 5
		eHP-25-gene_8	41.21	6835-7164 (-)	109
		eHP-25-gene_9	43.14	7164-7571 (-)	135
		eHP-25-gene_10	43.41	7707-8540 (-)	277	53	Gp6 like protein (2.00E-29)		Clostridium phage 39 O	Viruses;dsDNA viruses, no RNA stage;Caudovirales;Myoviridae;
		eHP-25-gene_11	41.41	8668-9447 (-)	259
		eHP-25-gene_12	44.76	9743-10792 (-)	349
		eHP-25-gene_13	41.26	10792-12129 (-)	445
		eHP-25-gene_14	34.63	12142-12372 (-)	76
		eHP-25-gene_15	41.04	12375-13802 (-)	475	51	hypothetical protein Tmar_0036 (2.00E-58)	Terminase-like family (5.10E-27)	Thermaerobacter marianensis DSM 12885	Bacteria;Firmicutes;Clostridia;Clostridiales;Clostridiales Family XVII. Incertae Sedis;Thermaerobacter;
		eHP-25-gene_16	37.89	13795-14562 (-)	255	60	hypothetical protein MT325_M370R (4.00E-11)		Paramecium bursaria chlorella virus MT325	Viruses;dsDNA viruses, no RNA stage;Phycodnaviridae;Chlorovirus;
		eHP-25-gene_17	44.37	14865-15299 (-)	144			Helix-turn-helix domain (0.00042)
		eHP-25-gene_18	36.48	15491-15871 (-)	126	55	hypothetical protein (4.00E-07)		uncultured virus	Viruses;environmental samples;
		eHP-25-gene_19	42.35	16110-16697 (-)	195
		eHP-25-gene_20	33.73	16703-16951 (-)	82
		eHP-25-gene_21	42.33	17146-17823 (+)	225	56	group I intron endonuclease (2.00E-07)	Helix-turn-helix domain (9.10E-08)	Turicibacter sanguinis PC909	Bacteria;Firmicutes;Erysipelotrichi;Erysipelotrichales;Erysipelotrichaceae;Turicibacter;
		eHP-25-gene_22	41.36	18024-20528 (-)	834	49	hypothetical protein RflaF_10835 (2.00E-75)		Ruminococcus flavefaciens FD 1	Bacteria;Firmicutes;Clostridia;Clostridiales;Ruminococcaceae;Ruminococcus;
		eHP-25-gene_23	38.85	20889-22067 (-)	392	42	hypothetical protein S CBS2_gp003 (2.00E-10)	Calcineurin-like phosphoesterase superfamily domain (0.00029)	Synechococcus phage S CBS2	Viruses;dsDNA viruses, no RNA stage;Caudovirales;Myoviridae;
		eHP-25-gene_24	40.30	22170-22643 (-)	157
		eHP-25-gene_25	64.95	22918-23442 (-)	174	65	conserved hypothetical protein (5.00E-10)		Ajellomyces capsulatus H143	Eukaryota;Fungi;Dikarya;Ascomycota;Saccharomyceta;Pezizomycotina;Leotiomyceta;Eurotiomycetes;Eurotiomycetidae;Onygenales;Ajellomycetaceae;Ajellomyces;
		eHP-25-gene_26	52.83	23442-24236 (-)	264
		eHP-25-gene_27	39.24	24236-24523 (-)	95
		eHP-25-gene_28	39.08	24821-25081 (-)	86
		eHP-25-gene_29	35.54	25081-25488 (-)	135
		eHP-25-gene_30	42.31	25539-25928 (-)	129
		eHP-25-gene_31	48.41	25967-26311 (-)	114
		eHP-25-gene_32	50.87	26342-30691 (-)	1449	54	fibronectin type III domain containing protein (3.00E-06)		Escherichia coli H120	Bacteria;Proteobacteria;Gammaproteobacteria;Enterobacteriales;Enterobacteriaceae;Escherichia;
(NC)	eHP-27 (28087 pb)	eHP-27-gene_1	59.90	3-401 (+)	132
		eHP-27-gene_2	53.92	469-774 (+)	101
		eHP-27-gene_3	61.60	816-1052 (+)	78
		eHP-27-gene_4	65.49	1049-1303 (+)	84
		eHP-27-gene_5	64.00	1419-1643 (+)	74
		eHP-27-gene_6	65.78	2026-2364 (+)	112
		eHP-27-gene_7	58.11	2396-2617 (+)	73
		eHP-27-gene_8	61.58	2620-3582 (+)	320
		eHP-27-gene_9	64.48	3623-4309 (+)	228
		eHP-27-gene_10	65.48	4414-4581 (+)	55
		eHP-27-gene_11	52.84	4606-5169 (+)	187	68	hypothetical protein Nmag_0273 (1.00E-36)	Methyltransferase domain (1.30E-05)	Natrialba magadii ATCC 43099	Archaea;Euryarchaeota;Halobacteria;Halobacteriales;Halobacteriaceae;Natrialba;
		eHP-27-gene_12	61.35	5211-6056 (+)	281
		eHP-27-gene_13	61.04	6088-7332 (+)	414
		eHP-27-gene_14	56.56	7467-9326 (+)	619	44	hypothetical protein HacjB3_07255 (2.00E-38)		Halalkalicoccus jeotgali B3	Archaea;Euryarchaeota;Halobacteria;Halobacteriales;Halobacteriaceae;Halalkalicoccus;
		eHP-27-gene_15	59.44	9368-9865 (+)	165
		eHP-27-gene_16	52.92	9867-10775 (+)	302			Concanavalin A-like lectin/glucanases superfamily (2.60E-11)
		eHP-27-gene_17	63.72	10800-11783 (+)	327
		eHP-27-gene_18	58.20	11808-12173 (+)	121
		eHP-27-gene_19	60.36	12421-12642 (-)	73
		eHP-27-gene_20	63.67	13029-13295 (+)	88			MarR family (8.40E-06)
		eHP-27-gene_21	61.72	13288-13671 (+)	127
		eHP-27-gene_22	55.37	14033-14395 (+)	120
		eHP-27-gene_23	65.17	14392-14592 (+)	66
		eHP-27-gene_24	57.92	14934-15356 (+)	140
		eHP-27-gene_25	63.28	15349-17328 (+)	659	53	MCM family protein (1.00E-114)	MCM2/3/5 family (7.40E-103)	Halopiger xanaduensis SH 6	Archaea;Euryarchaeota;Halobacteria;Halobacteriales;Halobacteriaceae;Halopiger;
		eHP-27-gene_26	64.92	17399-17971 (+)	190
		eHP-27-gene_27	61.06	18140-18478 (+)	112
		eHP-27-gene_28	67.27	18475-18804 (+)	109
		eHP-27-gene_29	65.78	18801-19475 (+)	224	64	hypothetical protein (2.00E-20)		uncultured virus	Viruses;environmental samples;
		eHP-27-gene_30	68.22	19609-19737 (+)	42
		eHP-27-gene_31	58.12	20004-20237 (-)	77
		eHP-27-gene_32	58.10	20228-20542 (-)	104
		eHP-27-gene_33	56.41	20901-21056 (+)	51
		eHP-27-gene_34	65.02	21046-21348 (+)	100
		eHP-27-gene_35	48.11	21352-22488 (+)	378	64	hypothetical protein HMPREF9456_03404 (1.00E-51)	ParB-like nuclease domain (1.90E-16)	Dysgonomonas mossii DSM 22836	Bacteria;Bacteroidetes;Bacteroidia;Bacteroidales;Porphyromonadaceae;Dysgonomonas;
		eHP-27-gene_36	62.89	22485-22961 (+)	158	47	hypothetical protein BJ1_gp48 (1.00E-07)		Archaeal BJ1 virus	Viruses;dsDNA viruses, no RNA stage;Caudovirales;Siphoviridae;
		eHP-27-gene_37	62.70	22948-24258 (+)	436	55	protein of unknown function DUF264 (5.00E-60)	Terminase-like family (7.00E-15)	Alicyclobacillus acidocaldarius LAA1	Bacteria;Firmicutes;Bacillales;Alicyclobacillaceae;Alicyclobacillus;
		eHP-27-gene_38	60.77	24277-24666 (+)	129	54	hypothetical protein BJ1_gp50 (4.00E-09)	KTSC domain (9.70E-15)	Archaeal BJ1 virus	Viruses;dsDNA viruses, no RNA stage;Caudovirales;Siphoviridae;
		eHP-27-gene_39	60.95	24720-24929 (+)	69
		eHP-27-gene_40	61.11	24926-25123 (+)	65
		eHP-27-gene_41	61.04	25228-25476 (+)	82
		eHP-27-gene_42	63.74	25518-27056 (+)	512	57	hypothetical protein Nmag_1647 (4.00E-84)		Natrialba magadii ATCC 43099	Archaea;Euryarchaeota;Halobacteria;Halobacteriales;Halobacteriaceae;Natrialba;
		eHP-27-gene_43	53.23	27227-27427 (-)	66
		eHP-27-gene_44	67.09	27459-28087 (+)	210
(NC)	eHP-28 (21889 pb)	eHP-28-gene_1	65.12	1-129 (+)	42
		eHP-28-gene_2	64.29	221-472 (+)	83
		eHP-28-gene_3	57.80	611-937 (+)	108
		eHP-28-gene_4	53.00	1174-1773 (+)	199
		eHP-28-gene_5	55.41	1776-2006 (+)	76
		eHP-28-gene_6	57.39	2003-2692 (+)	229	62	DNA methyltransferase (3.00E-47)	C-5 cytosine-specific DNA methylase (7.00E-11)	Halomicrobium mukohataei DSM 12286	Archaea;Euryarchaeota;Halobacteria;Halobacteriales;Halobacteriaceae;Halomicrobium;
		eHP-28-gene_7	66.67	2689-2919 (+)	76
		eHP-28-gene_8	64.48	2916-3098 (+)	60
		eHP-28-gene_9	63.84	3263-3934 (+)	223
		eHP-28-gene_10	56.61	3938-4285 (+)	115
		eHP-28-gene_11	56.63	4319-4627 (+)	102
		eHP-28-gene_12	60.75	4653-4838 (+)	61
		eHP-28-gene_13	54.49	4831-4986 (+)	51
		eHP-28-gene_14	60.11	4983-5165 (+)	60
		eHP-28-gene_15	59.70	5196-6674 (+)	492	69	conserved hypothetical protein (1.00E-113)	HTH domain (7.40E-08)	uncultured virus	Viruses;environmental samples;
		eHP-28-gene_16	58.80	6671-6886 (+)	71
		eHP-28-gene_17	47.95	7092-7310 (+)	72
		eHP-28-gene_18	52.38	7307-7600 (+)	97	55	hypothetical protein (6.00E-11)		uncultured virus	Viruses;environmental samples;
		eHP-28-gene_19	45.77	7758-8867 (+)	369	69	hypothetical protein HMPREF9456_03404 (4.00E-55)	C-5 cytosine-specific DNA methylase (3.00E-06)	Dysgonomonas mossii DSM 22836	Bacteria;Bacteroidetes;Bacteroidia;Bacteroidales;Porphyromonadaceae;Dysgonomonas;
		eHP-28-gene_20	57.42	8864-9328 (+)	154	57	hypothetical protein BJ1_gp48 (9.00E-17)		Archaeal BJ1 virus	Viruses;dsDNA viruses, no RNA stage;Caudovirales;Siphoviridae;
		eHP-28-gene_21	59.28	9315-10559 (+)	414	63	phage terminase large subunit PBSX family (4.00E-88)	Terminase-like family (2.60E-35)	Natronobacterium gregoryi SP2	Archaea;Euryarchaeota;Halobacteria;Halobacteriales;Halobacteriaceae;Natronobacterium;
		eHP-28-gene_22	61.25	10804-13611 (+)	935			Phage portal protein (4.90E-23)
		eHP-28-gene_23	55.56	13653-14048 (+)	131
		eHP-28-gene_24	61.35	14056-15108 (+)	350
		eHP-28-gene_25	58.94	15188-16714 (+)	508	55	putative structural protein (2.00E-14)		Geobacillus thermodenitrificans NG80 2	Bacteria;Firmicutes;Bacillales;Bacillaceae;Geobacillus;
		eHP-28-gene_26	60.17	16702-16932 (+)	76
		eHP-28-gene_27	60.03	16936-18186 (+)	416
		eHP-28-gene_28	47.89	18230-18490 (+)	86
		eHP-28-gene_29	41.07	18483-18650 (+)	55
		eHP-28-gene_30	57.35	18690-18968 (+)	92
		eHP-28-gene_31	61.04	18965-19675 (+)	236
		eHP-28-gene_32	55.64	19675-20064 (+)	129
		eHP-28-gene_33	58.28	20090-20530 (+)	146
		eHP-28-gene_34	59.60	20576-21028 (+)	150
		eHP-28-gene_35	59.87	21031-21633 (+)	200
		eHP-28-gene_36	69.17	21769-21888 (-)	39
(NC)	eHP-30 (37711 pb)	eHP-30-gene_1	50.00	397-690 (-)	97	61	HNH endonuclease (2.00E-11)	HNH endonuclease (2.00E-14)	Clostridium thermocellum ATCC 27405	Bacteria;Firmicutes;Clostridia;Clostridiales;Clostridiaceae;Clostridium;
		eHP-30-gene_2	47.12	692-1003 (-)	103	53	hypothetical protein CLOAM0965 (8.00E-07)		Candidatus Cloacamonas acidaminovorans acidaminovorans	Bacteria;candidate division WWE1;Candidatus Cloacamonas;
		eHP-30-gene_3	48.44	1073-1264 (+)	63			Helix-turn-helix domain (2.90E-05)
		eHP-30-gene_4	47.78	1304-1483 (+)	59			Helix-turn-helix (7.50E-05)
		eHP-30-gene_5	46.41	1518-2450 (+)	310	62	DNA methylase N 4/N 6 (4.00E-82)	DNA methylase (2.60E-53)	Pseudomonas aeruginosa LESB58	Bacteria;Proteobacteria;Gammaproteobacteria;Pseudomonadales;Pseudomonadaceae;Pseudomonas;
		eHP-30-gene_6	42.74	2453-3154 (+)	233	44	hypothetical protein Plut_0817 (1.00E-18)		Chlorobium luteolum DSM 273	Bacteria;Chlorobi;Chlorobia;Chlorobiales;Chlorobiaceae;Chlorobium/Pelodictyon group;Pelodictyon;
		eHP-30-gene_7	47.00	3159-5009 (+)	616	46	TOPRIM domain containing protein (6.00E-20)	VirE N-terminal domain (4.70E-15)	Nitrosococcus oceani ATCC 19707	Bacteria;Proteobacteria;Gammaproteobacteria;Chromatiales;Chromatiaceae;Nitrosococcus;
		eHP-30-gene_8	49.72	4993-5352 (+)	119			HNH endonuclease (2.00E-13)
		eHP-30-gene_9	44.47	5411-6514 (+)	367	74	DNA methylase N 4/N 6 domain containing protein (1.00E-126)	SNF2 family N-terminal domain (4.60E-12)	Capnocytophaga ochracea DSM 7271	Bacteria;Bacteroidetes;Flavobacteria;Flavobacteriales;Flavobacteriaceae;Capnocytophaga;
		eHP-30-gene_10	43.27	6603-7598 (+)	331	69	DNA methylase N 4/N 6 domain containing protein (1.00E-111)	DNA methylase (6.80E-19)	Capnocytophaga ochracea DSM 7271	Bacteria;Bacteroidetes;Flavobacteria;Flavobacteriales;Flavobacteriaceae;Capnocytophaga;
		eHP-30-gene_11	38.64	7675-7938 (+)	87
		eHP-30-gene_12	49.81	7951-8217 (+)	88
		eHP-30-gene_13	43.84	8214-8432 (+)	72
		eHP-30-gene_14	45.45	8407-8736 (+)	109	66	hypothetical protein ORF022 (3.00E-08)		Pseudomonas phage PA11	Viruses;dsDNA viruses, no RNA stage;Caudovirales;Siphoviridae;
		eHP-30-gene_15	48.05	8726-8956 (+)	76
		eHP-30-gene_16	46.12	8928-9146 (+)	72
		eHP-30-gene_17	38.81	9157-9576 (+)	139
		eHP-30-gene_18	36.71	9581-9817 (+)	78
		eHP-30-gene_19	47.53	9820-10488 (+)	222	58	phage like hydrolase (4.00E-40)		Clostridium ljungdahlii DSM 13528	Bacteria;Firmicutes;Clostridia;Clostridiales;Clostridiaceae;Clostridium;
		eHP-30-gene_20	36.86	10578-10832 (+)	84
		eHP-30-gene_21	33.33	10951-11121 (+)	56
		eHP-30-gene_22	49.33	11147-12265 (+)	372	47	gp34 (1.00E-24)		Brochothrix phage NF5	Bacteria;Firmicutes;Bacillales;Listeriaceae;Brochothrix;
		eHP-30-gene_23	34.24	12476-13249 (+)	257	53	hypothetical protein Cpin_3847 (2.00E-31)	ParB-like nuclease domain (1.30E-08)	Chitinophaga pinensis DSM 2588	Bacteria;Bacteroidetes;Sphingobacteria;Sphingobacteriales;Chitinophagaceae;Chitinophaga;
		eHP-30-gene_24	48.39	13269-14045 (+)	258	65	recombinational DNA repair protein (8.00E-60)	RecT family (2.50E-52)	Acinetobacter junii SH205	Bacteria;Proteobacteria;Gammaproteobacteria;Pseudomonadales;Moraxellaceae;Acinetobacter;
		eHP-30-gene_25	38.74	14048-14491 (+)	147
		eHP-30-gene_26	30.33	14620-14919 (+)	99
		eHP-30-gene_27	48.28	14912-15172 (+)	86
		eHP-30-gene_28	47.73	15177-15551 (+)	124	88	hypothetical protein (1.00E-50)		uncultured virus	Viruses;environmental samples;
		eHP-30-gene_29	47.57	15541-15849 (+)	102	96	conserved hypothetical protein (1.00E-50)		uncultured virus	Viruses;environmental samples;
		eHP-30-gene_30	28.99	15852-16058 (+)	68
		eHP-30-gene_31	48.88	16066-16554 (+)	162
		eHP-30-gene_32	48.22	16557-17006 (+)	149	58	cytidine/deoxycytidylate deaminase family protein (8.00E-23)	Cytidine and deoxycytidylate deaminase zinc-binding region(7.50E-22)	Bacteroides finegoldii DSM 17565	Bacteria;Bacteroidetes;Bacteroidia;Bacteroidales;Bacteroidaceae;Bacteroides;
		eHP-30-gene_33	50.46	16994-17542 (-)	182
		eHP-30-gene_34	49.23	17532-17726 (-)	64
		eHP-30-gene_35	50.72	17723-18136 (-)	137	61	N acetylmuramoyl L alanine amidase family 2 (1.00E-25)	N-acetylmuramoyl-L-alanine amidase (2.10E-13)	Pedobacter saltans DSM 12145	Bacteria;Bacteroidetes;Sphingobacteria;Sphingobacteriales;Sphingobacteriaceae;Pedobacter;
		eHP-30-gene_36	43.16	18133-18417 (-)	94
		eHP-30-gene_37	45.78	18432-18656 (-)	74
		eHP-30-gene_38	41.01	18658-19791 (-)	377	61	hypothetical protein Snov_0721 (4.00E-16)	PKD domain (6.60E-08)	Starkeya novella DSM 506	Bacteria;Proteobacteria;Alphaproteobacteria;Rhizobiales;Xanthobacteraceae;Starkeya;
		eHP-30-gene_39	46.93	19791-20165 (-)	124
		eHP-30-gene_40	45.57	20205-21413 (-)	402
		eHP-30-gene_41	45.98	21482-22873 (-)	463
		eHP-30-gene_42	48.53	22873-25485 (-)	870	43	TMP repeat superfamily protein (4.00E-38)	Phage-related minor tail protein (1.00E-25)	Streptococcus pyogenes ATCC 10782	Bacteria;Firmicutes;Lactobacillales;Streptococcaceae;Streptococcus;
		eHP-30-gene_43	45.35	25486-25743 (-)	85
		eHP-30-gene_44	48.01	25776-26177 (-)	133
		eHP-30-gene_45	48.23	26276-26671 (-)	131			Phage major tail protein 2 (4.80E-14)
		eHP-30-gene_46	48.01	26690-27091 (-)	133			Phage major tail protein 2 (1.70E-18)
		eHP-30-gene_47	47.37	27094-27321 (-)	75
		eHP-30-gene_48	50.55	27323-27688 (-)	121	55	predicted protein (1.00E-06)		Bacteroides sp. D2	Bacteria;Bacteroidetes;Bacteroidia;Bacteroidales;Bacteroidaceae;Bacteroides;
		eHP-30-gene_49	42.55	27712-28221 (-)	169
		eHP-30-gene_50	45.11	28211-28558 (-)	115	54	putative phage head tail adaptor (2.00E-07)	Phage head-tail joining protein (3.90E-15)	blood disease bacterium R229	Bacteria;Proteobacteria;Betaproteobacteria;Burkholderiales;Burkholderiaceae;Ralstonia;
		eHP-30-gene_51	49.84	28560-29171 (-)	203	51	hypothetical protein Cthe_1717 (5.00E-19)	Phage gp6-like head-tail connector protein (1.90E-08)	Clostridium thermocellum ATCC 27405	Bacteria;Firmicutes;Clostridia;Clostridiales;Clostridiaceae;Clostridium;
		eHP-30-gene_52	50.62	29059-29301 (-)	80
		eHP-30-gene_53	52.43	29304-30518 (-)	404	54	phage major capsid protein HK97 family (8.00E-41)	Phage head-tail joining protein (3.50E-40)	Spirochaeta smaragdinae DSM 11293	Bacteria;Spirochaetes;Spirochaetales;Spirochaetaceae;Spirochaeta;
		eHP-30-gene_54	50.15	30531-32207 (-)	558	65	hypothetical protein (9.00E-38)	Phage gp6-like head-tail connector protein (6.20E-07)	uncultured phage MedDCM OCT S05 C64	Viruses;unclassified phages;environmental samples;
		eHP-30-gene_55	49.92	32207-33436 (-)	409	58	phage portal protein HK97 family (2.00E-58)	Phage portal protein (3.60E-103)	Spirochaeta smaragdinae DSM 11293	Bacteria;Spirochaetes;Spirochaetales;Spirochaetaceae;Spirochaeta;
		eHP-30-gene_56	37.95	33567-33869 (-)	100
		eHP-30-gene_57	41.67	33924-34127 (-)	67
		eHP-30-gene_58	44.83	34124-34984 (-)	286			Calcineurin-like phosphoesterase superfamily domain (1.70E-04)
		eHP-30-gene_59	49.29	34996-36675 (-)	559	54	prophage LambdaSa04 (2.00E-86)	Phage Terminase (2.90E-103)	Bacteroides sp. 3_2_5	Bacteria;Bacteroidetes;Bacteroidia;Bacteroidales;Bacteroidaceae;Bacteroides;
		eHP-30-gene_60	48.73	36772-37245 (-)	157	52	hypothetical protein PROVALCAL_02015 (2.00E-16)	Phage terminase, small subunit (9.60E-17)	Providencia alcalifaciens DSM 30120	Bacteria;Proteobacteria;Gammaproteobacteria;Enterobacteriales;Enterobacteriaceae;Providencia;
(NC)	eHP-31 (34512 pb)	eHP-31-gene_1	68.93	2-1285 (+)	427
		eHP-31-gene_2	63.81	1312-2607 (+)	431	58	hypothetical protein Nmag_1645 (2.00E-76)		Natrialba magadii ATCC 43099	Archaea;Euryarchaeota;Halobacteria;Halobacteriales;Halobacteriaceae;Natrialba;
		eHP-31-gene_3	65.42	2621-2941 (+)	106
		eHP-31-gene_4	69.11	2948-3193 (+)	81
		eHP-31-gene_5	64.92	3197-3940 (+)	247	50	hypothetical protein Nmag_1642 (4.00E-22)		Natrialba magadii ATCC 43099	Archaea;Euryarchaeota;Halobacteria;Halobacteriales;Halobacteriaceae;Natrialba;
		eHP-31-gene_6	64.61	3961-4446 (+)	161	59	hypothetical protein Nmag_1641 (2.00E-16)		Natrialba magadii ATCC 43099	Archaea;Euryarchaeota;Halobacteria;Halobacteriales;Halobacteriaceae;Natrialba;
		eHP-31-gene_7	62.92	4447-4926 (+)	159	46	hypothetical protein NatgrDRAFT_2253 (4.00E-11)		Natronobacterium gregoryi SP2	Archaea;Euryarchaeota;Halobacteria;Halobacteriales;Halobacteriaceae;Natronobacterium;
		eHP-31-gene_8	60.75	5042-5971 (+)	309	48	hypothetical protein NatgrDRAFT_2256 (1.00E-20)		Natronobacterium gregoryi SP2	Archaea;Euryarchaeota;Halobacteria;Halobacteriales;Halobacteriaceae;Natronobacterium;
		eHP-31-gene_9	67.64	5968-6483 (+)	171
		eHP-31-gene_10	63.89	6647-6970 (+)	107			zinc-ribbon domain (1.40E-06)
		eHP-31-gene_11	64.19	6986-8035 (+)	349
		eHP-31-gene_12	60.41	8032-8622 (+)	196	50	hypothetical protein Hbor_39410 (7.00E-10)		Halogeometricum borinquense DSM 11551	Archaea;Euryarchaeota;Halobacteria;Halobacteriales;Halobacteriaceae;Halogeometricum;
		eHP-31-gene_13	65.82	8622-9806 (+)	394	43	hypothetical protein Hbor_39400 (8.00E-31)		Halogeometricum borinquense DSM 11551	Archaea;Euryarchaeota;Halobacteria;Halobacteriales;Halobacteriaceae;Halogeometricum;
		eHP-31-gene_14	57.88	9803-11920 (+)	705	50	hypothetical protein BJ1_gp67 (7.00E-74)		Archaeal BJ1 virus	Viruses;dsDNA viruses, no RNA stage;Caudovirales;Siphoviridae;
		eHP-31-gene_15	55.43	11997-12824 (+)	275
		eHP-31-gene_16	56.08	12821-13009 (+)	62
		eHP-31-gene_17	62.50	13040-13759 (-)	239	58	integrase family protein (1.00E-28)	Phage integrase family (1.80E-14)	Halalkalicoccus jeotgali B3	Archaea;Euryarchaeota;Halobacteria;Halobacteriales;Halobacteriaceae;Halalkalicoccus;
		eHP-31-gene_18	65.25	13894-14247 (-)	117
		eHP-31-gene_19	61.43	14251-14823 (-)	190
		eHP-31-gene_20	64.05	15233-15691 (-)	152	82	hypothetical protein Hbor_29730 (7.00E-10)		Halogeometricum borinquense DSM 11551	Archaea;Euryarchaeota;Halobacteria;Halobacteriales;Halobacteriaceae;Halogeometricum;
		eHP-31-gene_21	70.13	15820-16455 (+)	211	52	hypothetical protein J07AB56_03200 (5.00E-13)		Candidatus Nanosalinarum sp. J07AB56	Bacteria;Tenericutes;Mollicutes;Acholeplasmatales;Acholeplasmataceae;Candidatus Phytoplasma;
		eHP-31-gene_22	64.57	16452-16880 (+)	142
		eHP-31-gene_23	63.70	16968-17102 (+)	44
		eHP-31-gene_24	61.40	17212-17439 (+)	75
		eHP-31-gene_25	67.25	17673-17843 (+)	56
		eHP-31-gene_26	64.90	17971-18366 (+)	131
		eHP-31-gene_27	62.13	18359-18733 (+)	124
		eHP-31-gene_28	67.96	18870-19256 (+)	128
		eHP-31-gene_29	59.99	19352-20788 (+)	478	53	DNA methylase N 4/N 6 (4.00E-25)	DNA methylase (1.70E-10)	Aeromicrobium marinum DSM 15272	Bacteria;Actinobacteria;Actinobacteridae;Actinomycetales;Propionibacterineae;Nocardioidaceae;Aeromicrobium;
		eHP-31-gene_30	52.12	20785-21396 (+)	203
		eHP-31-gene_31	64.67	21389-21538 (+)	49
		eHP-31-gene_32	67.57	21531-22085 (+)	184	55	exonuclease family protein (1.00E-24)	Exonuclease (2.70E-05)	Escherichia coli STEC_B2F1	Bacteria;Proteobacteria;Gammaproteobacteria;Enterobacteriales;Enterobacteriaceae;Escherichia;
		eHP-31-gene_33	53.62	22345-23049 (+)	234
		eHP-31-gene_34	59.49	23049-25931 (+)	960	60	conserved hypothetical protein (2.00E-49)	D5 N terminal like (1.10E-11)	uncultured virus	Viruses;environmental samples;
		eHP-31-gene_35	67.21	26348-26530 (+)	60
		eHP-31-gene_36	58.86	26537-27292 (+)	251	62	HNH endonuclease (6.00E-09)	HNH endonuclease (2.10E-08)	uncultured virus	Viruses;environmental samples;
		eHP-31-gene_37	64.53	27295-27762 (+)	155	68	conserved hypothetical protein (6.00E-33)		uncultured virus	Viruses;environmental samples;
		eHP-31-gene_38	60.15	27765-28025 (+)	86
		eHP-31-gene_39	62.34	28018-29220 (+)	400	52	YonJ like protein (2.00E-36)	Calcineurin-like phosphoesterase superfamily domain (8.60E-07)	Halorubrum phage HF2	Viruses;dsDNA viruses, no RNA stage;unclassified dsDNA viruses;unclassified archaeal dsDNA viruses;Haloviruses;
		eHP-31-gene_40	61.83	29301-29693 (+)	130
		eHP-31-gene_41	66.32	29690-30268 (+)	192
		eHP-31-gene_42	57.35	30357-30560 (+)	67
		eHP-31-gene_43	66.28	30557-30817 (+)	86
		eHP-31-gene_44	62.60	30830-31222 (+)	130
		eHP-31-gene_45	66.67	31219-32505 (+)	428	52	protein of unknown function DUF264 (2.00E-52)	Terminase-like family (1.3e-17)	Alicyclobacillus acidocaldarius LAA1	Bacteria;Firmicutes;Bacillales;Alicyclobacillaceae;Alicyclobacillus;
		eHP-31-gene_46	64.58	32502-32837 (+)	111			KTSC domain (0.00056)
		eHP-31-gene_47	64.78	32840-34219 (+)	459	62	hypothetical protein Nmag_1647 (5.00E-99)	Phage portal protein (2.5e-16)	Natrialba magadii ATCC 43099	Archaea;Euryarchaeota;Halobacteria;Halobacteriales;Halobacteriaceae;Natrialba;
		eHP-31-gene_48	66.97	34295-34512 (+)	72
(NC)	eHP-32 (36484 pb)	eHP-32-gene_1	60.12	49-216 (-)	55
		eHP-32-gene_2	54.82	139-366 (+)	75
		eHP-32-gene_3	68.69	363-560 (+)	65
		eHP-32-gene_4	61.52	563-892 (+)	109
		eHP-32-gene_5	61.19	1006-1899 (+)	297
		eHP-32-gene_6	62.88	1914-2336 (+)	140	56	YonJ like protein (8.00E-11)	Calcineurin-like phosphoesterase superfamily domain (0.00068)	Halorubrum phage HF2	Viruses;dsDNA viruses, no RNA stage;unclassified dsDNA viruses;unclassified archaeal dsDNA viruses;Haloviruses;
		eHP-32-gene_7	61.62	2782-3078 (+)	98	61	hypothetical protein Hlac_0748 (3.00E-18)		Halorubrum lacusprofundi ATCC 49239	Archaea;Euryarchaeota;Halobacteria;Halobacteriales;Halobacteriaceae;Halorubrum;
		eHP-32-gene_8	62.71	3075-3251 (+)	58
		eHP-32-gene_9	57.08	3248-3487 (+)	79
		eHP-32-gene_10	61.08	3480-4016 (+)	178	76	terminase (3.00E-61)		uncultured virus	Viruses;environmental samples;
		eHP-32-gene_11	62.08	4013-5407 (+)	464	48	hypothetical protein Arcpr_1511 (5.00E-19)	Terminase-like family (6.10E-15)	Archaeoglobus profundus DSM 5631	Archaea;Euryarchaeota;Archaeoglobi;Archaeoglobales;Archaeoglobaceae;Archaeoglobus;
		eHP-32-gene_12	62.17	5411-7390 (+)	659	49	hypothetical protein Nmag_3228 (3.00E-11)		Natrialba magadii ATCC 43099	Archaea;Euryarchaeota;Halobacteria;Halobacteriales;Halobacteriaceae;Natrialba;
		eHP-32-gene_13	61.75	7512-8426 (+)	304	56	conserved hypothetical Mu phage related protein (5.00E-38)	Phage Mu protein F like protein(1.30E-15)	uncultured virus	Viruses;environmental samples;
		eHP-32-gene_14	63.87	8432-10759 (+)	775	58	hypothetical protein (1.00E-11)		uncultured phage MedDCM OCT S08 C1731	Viruses;unclassified phages;environmental samples;
		eHP-32-gene_15	63.79	10763-11179 (+)	138
		eHP-32-gene_16	58.27	11183-11980 (+)	265	57	hypothetical protein (2.00E-36)	Phage capsid family (3.90E-08)	uncultured virus	Viruses;environmental samples;
		eHP-32-gene_17	62.28	12163-12504 (+)	113
		eHP-32-gene_18	56.61	12501-12689 (+)	62
		eHP-32-gene_19	60.06	12647-12994 (+)	115
		eHP-32-gene_20	63.66	12991-13389 (+)	132
		eHP-32-gene_21	61.02	13380-14105 (+)	241
		eHP-32-gene_22	63.62	14119-15366 (+)	415
		eHP-32-gene_23	60.63	15368-15715 (+)	115
		eHP-32-gene_24	52.00	16142-16366 (-)	74
		eHP-32-gene_25	61.75	17537-18715 (+)	392
		eHP-32-gene_26	57.63	18712-20637 (+)	641	45	hypothetical protein Hlac_0774 (1.00E-13)		Halorubrum lacusprofundi ATCC 49239	Archaea;Euryarchaeota;Halobacteria;Halobacteriales;Halobacteriaceae;Halorubrum;
		eHP-32-gene_27	56.81	20634-21272 (+)	212
		eHP-32-gene_28	44.39	21275-21871 (+)	198	53	hypothetical protein NP3310A (1.00E-10)		Natronomonas pharaonis DSM 2160	Archaea;Euryarchaeota;Halobacteria;Halobacteriales;Halobacteriaceae;Natronomonas;
		eHP-32-gene_29	45.10	21871-22023 (+)	50
		eHP-32-gene_30	66.67	22138-22692 (+)	184	65	hypothetical protein BJ1_gp02 (4.00E-41)		Archaeal BJ1 virus	Viruses;dsDNA viruses, no RNA stage;Caudovirales;Siphoviridae;
		eHP-32-gene_31	61.94	22686-23594 (-)	302	66	integrase family protein (1.00E-28)	Phage integrase family (2.50E-14)	Halalkalicoccus jeotgali B3	Archaea;Euryarchaeota;Halobacteria;Halobacteriales;Halobacteriaceae;Halalkalicoccus;
		eHP-32-gene_32	56.02	23984-24481 (-)	165	69	hypothetical protein HacjB3_19393 (2.00E-07)	Ribbon-helix-helix protein, copG family (2.70E-06)	Halalkalicoccus jeotgali B3	Archaea;Euryarchaeota;Halobacteria;Halobacteriales;Halobacteriaceae;Halalkalicoccus;
		eHP-32-gene_33	63.24	24675-24995 (-)	106
		eHP-32-gene_34	61.69	24985-25245 (-)	86
		eHP-32-gene_35	64.29	25238-25489 (-)	83	62	hypothetical protein ZOD2009_16231 (5.00E-07)		Haladaptatus paucihalophilus DX253	Archaea;Euryarchaeota;Halobacteria;Halobacteriales;Halobacteriaceae;Haladaptatus;
		eHP-32-gene_36	60.19	25609-25917 (+)	102
		eHP-32-gene_37	62.07	26031-26291 (+)	86
		eHP-32-gene_38	63.12	26288-26428 (+)	46
		eHP-32-gene_39	55.19	26425-26607 (+)	60
		eHP-32-gene_40	61.51	26604-26894 (+)	96
		eHP-32-gene_41	65.70	26891-27304 (+)	137
		eHP-32-gene_42	63.47	27671-27889 (-)	72
		eHP-32-gene_43	58.73	28028-28216 (+)	62
		eHP-32-gene_44	64.47	28388-28615 (+)	75
		eHP-32-gene_45	66.38	28608-28961 (+)	117	55	gp59 (2.00E-06)		Mycobacterium phage RedRock	Viruses;dsDNA viruses, no RNA stage;Caudovirales;Myoviridae;I3-like viruses;
		eHP-32-gene_46	52.08	28954-29241 (+)	95
		eHP-32-gene_47	60.08	29447-29962 (+)	171	59	hypothetical protein Nmag_4226 (7.00E-23)		Natrialba magadii ATCC 43099	Archaea;Euryarchaeota;Halobacteria;Halobacteriales;Halobacteriaceae;Natrialba;
		eHP-32-gene_48	62.10	29955-30479 (+)	174	57	exodeoxyribonuclease VIII (2.00E-27)	Exonuclease (0.00084)	Vibrio fischeri ES114	Bacteria;Proteobacteria;Gammaproteobacteria;Vibrionales;Vibrionaceae;Aliivibrio;
		eHP-32-gene_49	62.50	30472-30879 (+)	135
		eHP-32-gene_50	60.96	30999-31226 (+)	75
		eHP-32-gene_51	64.89	31213-31437 (+)	74
		eHP-32-gene_52	58.71	31430-31630 (+)
		eHP-32-gene_53	65.41	31700-32098 (+)
		eHP-32-gene_54	63.71	32331-32702 (+)		66	hypothetical protein rrnB0184 (8E-27)		Haloarcula marismortui ATCC 43049	Archaea;Euryarchaeota;Halobacteria;Halobacteriales;Halobacteriaceae;Haloarcula;
		eHP-32-gene_55	62.57	32699-35503 (+)		50	hypothetical protein VNG0215C (1E-107)	Primase C terminal 2 (PriCT-2) (9.80E-12)	Halobacterium sp. NRC 1	Archaea;Euryarchaeota;Halobacteria;Halobacteriales;Halobacteriaceae;Halobacterium;
		eHP-32-gene_56	60.70	36083-36484 (+)		66	conserved hypothetical protein (6E-22)		uncultured virus	Viruses;environmental samples;
